# Supplementary material for: Methionine restriction-induced sulfur deficiency impairs antitumour immunity partially through gut microbiota
Source: Nat Metab. 2023 Aug 3;5(9):1526–43. doi: 10.1038/s42255-023-00854-3 (PMC10513933; doi:10.1038/s42255-023-00854-3)
Supplement: Supplementary file 3 — Supplementary Tables 1–11 [file 42255_2023_854_MOESM3_ESM.xlsx]

## Sheet: Summary
Supplementary Tables
Supplementary Table 1	UKB cancer risk with low vs high protein intakes
Supplementary Table 2	Differentially expressed genes in CT26.WT allografted tumors from balb/c or NSG mice fed with CTRL or MR diets
Supplementary Table 3	Enriched IPA pathways in Differentially expressed genes in CT26.WT allografted tumors from balb/c or NSG mice fed with CTRL or MR diets
Supplementary Table 4	16S rRNA amplicon sequencing
Supplementary Table 5	Small intestine CD45+ immune cells scRNA-seq QC parameters
Supplementary Table 6	Immune cell clusters in CD45+ immune cells from the small intestine
Supplementary Table 7	DEGs in different immune cell populations from scRNA-seq
Supplementary Table 8	Fecal metabolites in B6 mice
Supplementary Table 9	Fecal bacterial species actively expressing H2S producing genes
Supplementary Table 10	All primer sequences for the study
Supplementary Table 11	All antibodies used in the study

## Sheet: Table S1_revised
	Supplementary Table 1 UKB cancer risk with low vs high protein intakes
	Information of the UK Biobank participants used in this study
	Group/Subjects	Female	Male	Total
	HighP Cancer	102	38	140
	highP noCancer	3612	1530	5142
	lowP Cancer	413	582	995
	lowP noCancer	12335	13014	25349
	All	16462	15164	31626
	Notes:
	1. lowP: low to normal protein intake, <1.0 g of protein/kg BW/24 hours.
	2. highP: high protein intake, >1.6 g of protein/kg BW/24 hours.
	Statistical tests used for all participants
	test/estimate	pvalue	95% Confidence interval(s)	Estimate
	Fisher’s exact test	0.000259	-	-
	Wilson score interval	-	Risk, highP : [0.018,0.033]	-
			Risk, lowP : [0.040,0.046]
	Wald interval (lowP - highP)	-	DiffRiskMeans : [0.0102,0.0269]	DiffRiskMeans=0.0186
	Wald risk ratio (lowP / highP)	-	RiskRatio : [1.3,2.4]	RiskRatio=1.8
	Cancer risk odds ratio for all three groups (highP vs lowP)
	Group/Subjects	Odds ratio	95% Confidence interval(s)	p vaules (Fisher's exact test)
	Combined (all)	0.6957	0.5816-0,8322	<0.0001
	Males	0.5554	0.3875-0.7681	0.0003
	Females	0.8434	0.6770-1.049	0.1338

## Sheet: Table S2
Supplementary Table 2 Differentially expressed genes in CT26.WT allografted tumors from balb/c or NSG mice fed with CTRL or MR diets
Gene_Name	baseMean Balb/c	log2FoldChange Balb/c	lfcSE Balb/c	stat Balb/c	pvalue Balb/c	padj Balb/c
Myh2	16.6759	-22.8401	3.21747	-7.09879	1.25856e-12	2.55876e-08
Xirp2	18.8768	-22.3214	3.21037	-6.95291	3.57835e-12	2.55876e-08
Mug4-ps	80.4756	-10.7437	2.78004	-3.86459	0.000111277	0.00954846
Mug-ps1	14.1834	-8.24182	2.90523	-2.83689	0.00455558	0.0740351
Myh1	41.5511	-7.36465	2.23661	-3.29278	0.000992037	0.0313882
4933438K21Rik	6.92135	-5.85871	2.39211	-2.44918	0.0143183	0.143487
Csrp3	5.94711	-4.74727	2.06357	-2.30051	0.0214192	0.179137
Eef1a2	5.2083	-4.69452	1.95254	-2.40431	0.016203	0.15293
Dmp1	4131.94	-4.65014	0.884217	-5.25905	1.44801e-07	0.000182722
Gm2059	21.6628	-4.63599	1.71365	-2.70533	0.00682361	0.0938858
Ibsp	1.37138	-4.30263	1.83152	-2.34921	0.0188132	NA
Xirp1	3.60464	-4.25299	1.79998	-2.3628	0.0181376	0.163547
Mt4	20.6937	-4.19146	0.852929	-4.91419	8.91488e-07	0.000546406
Mgp	12315.4	-4.14979	0.860852	-4.82055	1.43161e-06	0.000731211
Csdc2	16.1401	-4.14813	0.948979	-4.37115	1.23591e-05	0.00274872
Myl1	12.1918	-4.12475	1.82483	-2.26035	0.0237997	0.189889
Gm46392	1.20892	-3.9245	1.85015	-2.12118	0.0339066	NA
Gm14120	1.10702	-3.86876	1.8602	-2.07975	0.037548	NA
Trim63	2.04826	-3.85337	1.76768	-2.17991	0.0292642	NA
Gm35725	3.10999	-3.82951	1.47837	-2.59036	0.00958752	NA
Syce1	1.01868	-3.80422	1.70311	-2.2337	0.0255031	NA
Elfn2	13.4845	-3.66063	0.968336	-3.78033	0.000156618	0.0112623
Wfdc13	11.1332	-3.54078	1.38637	-2.554	0.0106494	0.122166
Krt13	1.75487	-3.52844	1.53505	-2.29858	0.0215286	NA
Eif2c5	2.36177	-3.50122	1.57956	-2.21659	0.0266514	NA
Gm48954	1.65346	-3.3735	1.44756	-2.33047	0.0197815	NA
Gm24693	0.698263	-3.25704	1.41757	-2.29762	0.0215835	NA
Pacrg	8.38524	-3.24004	0.957784	-3.38285	0.000717387	0.0261724
Ftcd	1.5244	-3.23897	1.23362	-2.62557	0.0086503	NA
Gm21698	11.5186	-3.18818	1.00701	-3.16599	0.00154555	0.0402792
Hbb-y	8.83171	-3.17693	0.728085	-4.3634	1.28057e-05	0.00277483
Gm21655	1.68061	-3.16708	1.25024	-2.53318	0.0113034	NA
Platr29	1.1189	-3.14793	1.249	-2.52036	0.0117234	NA
Gm42509	0.687008	-3.11384	1.47175	-2.11574	0.0343671	NA
Gm29697	5.82797	-3.09705	0.746944	-4.1463	3.37894e-05	0.00505355
Gm8289	2.58495	-3.04408	1.07258	-2.8381	0.00453828	NA
Gm21680	1.61637	-3.02556	1.1839	-2.5556	0.0106006	NA
Gm904	1.12242	-3.00583	1.51849	-1.97948	0.047762	NA
5031410I06Rik	11.6985	-3.00316	0.964201	-3.11466	0.00184156	0.0439148
Mcpt1	1.73128	-2.99519	1.32473	-2.26097	0.0237611	NA
Kank4os	10.8123	-2.99129	0.956558	-3.12714	0.00176513	0.0430292
Sec14l5	1.19556	-2.97371	1.43009	-2.07938	0.037582	NA
Gm25053	1.03392	-2.96991	1.4594	-2.03502	0.0418485	NA
Gm16976	2.45356	-2.88927	1.06124	-2.72255	0.00647809	NA
Scg2	1.75668	-2.88829	1.38557	-2.08455	0.0371106	NA
Olfr374	5.49566	-2.87726	0.919499	-3.12916	0.00175305	0.042832
Gm21663	11.0977	-2.85647	0.95222	-2.9998	0.0027016	0.0550362
Kcnj12	37.477	-2.84647	0.593775	-4.79385	1.63613e-06	0.000797689
Gm29811	1.7281	-2.83533	1.02489	-2.76648	0.00566652	NA
Gm37801	1.13372	-2.80741	1.14468	-2.45256	0.0141843	NA
Gm16054	1.30114	-2.78197	1.23256	-2.25707	0.024004	NA
Mep1a	1.08509	-2.75554	1.33406	-2.06553	0.0388727	NA
Gad2	10.0565	-2.72474	0.716969	-3.80037	0.000144482	0.0108372
Tbx3os2	20.059	-2.71916	0.73236	-3.71288	0.000204917	0.0125956
Gm15981	0.893429	-2.64641	1.18454	-2.23412	0.0254752	NA
Gm6121	1.91597	-2.64406	1.32465	-1.99604	0.0459295	NA
Gm5169	1.91949	-2.63675	1.23252	-2.13932	0.0324097	NA
Rxfp2	2.52194	-2.62505	1.12715	-2.32892	0.0198634	NA
Gm9899	91.3864	-2.61925	0.784444	-3.33899	0.000840849	0.0283615
Gm26861	1.60645	-2.61177	1.05446	-2.47687	0.013254	NA
Ang2	6.59905	-2.60192	0.974661	-2.66956	0.00759497	0.0992854
Plet1	707.838	-2.59539	0.705203	-3.68034	0.00023292	0.0135814
Gm17164	1.44534	-2.59251	1.17579	-2.2049	0.0274609	NA
Crhbp	3.53781	-2.591	0.994178	-2.60617	0.00915608	0.110907
Speer4a	3.89184	-2.57042	1.03043	-2.49453	0.0126125	0.133729
Mrgprx3-ps	1.90196	-2.54628	1.07526	-2.36806	0.0178816	NA
Gm9918	1.67442	-2.53966	1.16335	-2.18307	0.0290307	NA
Gm17887	1.06929	-2.53716	1.21738	-2.08412	0.037149	NA
1700120C18Rik	1.15832	-2.5356	1.28335	-1.97577	0.0481804	NA
Tlx1	3.83852	-2.52128	1.05649	-2.38646	0.0170114	0.157705
Dpys	13.217	-2.4924	0.792504	-3.14497	0.00166106	0.0414821
Klrb1a	74.8103	-2.49115	0.84178	-2.95939	0.00308249	0.0585701
Dpep3	51.7838	-2.45571	0.554706	-4.42705	9.55291e-06	0.00237618
Tnr	225.521	-2.43739	1.00752	-2.41919	0.0155552	0.149906
Krt12	3.6359	-2.43485	1.03017	-2.36355	0.0181007	0.163425
1700028I16Rik	1.62457	-2.43188	1.10025	-2.21029	0.0270847	NA
Pdcd1lg2	87.6458	-2.41858	0.81833	-2.95551	0.00312151	0.0588379
Trim66	95.2262	-2.37255	0.467225	-5.07796	3.81519e-07	0.000327374
Gm4632	24.0329	-2.33078	0.503289	-4.6311	3.63724e-06	0.00130904
Atp4b	0.873983	-2.33057	1.16964	-1.99255	0.0463105	NA
Kcnk3	56.1155	-2.32585	0.786692	-2.95649	0.00311159	0.0587962
Gm14578	1.13922	-2.32501	1.08217	-2.14846	0.031677	NA
Chrna2	2.00975	-2.319	1.03414	-2.24244	0.0249328	NA
Speer4c	9.62296	-2.29969	0.815694	-2.8193	0.00481284	0.0764778
Gm47041	4.80627	-2.29857	0.891916	-2.57711	0.0099629	0.116976
Plet1os	10.1795	-2.27512	0.605918	-3.75483	0.000173459	0.0115921
Atp2a1	17.234	-2.26848	0.922777	-2.45832	0.0139591	0.141485
4930402H05Rik	1.72614	-2.21972	0.971944	-2.2838	0.0223835	NA
Gm8961	150.674	-2.18486	0.949484	-2.30111	0.0213856	0.179132
B4galnt2	5.03992	-2.16939	0.985622	-2.20104	0.0277332	0.207064
Clcnkb	5.34791	-2.16667	0.659779	-3.28394	0.00102368	0.0319923
Npy4r	28.0679	-2.15362	0.887212	-2.42741	0.0152072	0.148083
Gm9474	1.58355	-2.15045	1.03149	-2.0848	0.0370872	NA
Prx	1459.41	-2.13736	0.484914	-4.40771	1.04468e-05	0.00246582
Olfr1353	1.80398	-2.13383	1.01105	-2.11051	0.0348143	NA
Gm38144	1.96111	-2.13142	0.979663	-2.17567	0.0295799	NA
D630039A03Rik	1.62644	-2.1294	1.05333	-2.0216	0.0432178	NA
Krt20	6610.64	-2.11093	0.511473	-4.12715	3.6728e-05	0.0053245
Gzmd	2373.95	-2.09113	0.895793	-2.33439	0.0195751	0.170947
Gm50256	1.78993	-2.08339	0.958952	-2.17257	0.0298126	NA
Gzmn	55.209	-2.08265	1.02252	-2.03678	0.0416717	0.262538
1700022H01Rik	1.25693	-2.08151	1.03953	-2.00236	0.0452458	NA
Syn3	59.1447	-2.07963	0.79076	-2.62991	0.00854068	0.10637
Gzmf	2014.33	-2.07546	0.977117	-2.12407	0.0336646	0.232434
Gm17019	12.4579	-2.06543	0.66301	-3.11524	0.00183798	0.0439069
Lgi4	25.2438	-2.06385	0.635165	-3.24931	0.00115684	0.0344673
Abcc2	1.89027	-2.05417	0.872001	-2.3557	0.018488	NA
Ankrd2	4.53816	-2.05161	1.01239	-2.0265	0.0427135	0.266907
Gm18955	1.96216	-2.05081	0.836229	-2.45244	0.0141889	NA
Btbd17	19.4493	-2.04726	0.862092	-2.37476	0.0175605	0.161262
Wdr63	94.4179	-2.04012	0.534677	-3.8156	0.000135852	0.0105591
Gzmg	2406	-2.0351	0.972691	-2.09224	0.0364172	0.242917
Vmn2r79	4.29026	-2.03122	0.849387	-2.39139	0.0167847	0.156211
Gm12540	5.18725	-2.01543	0.574772	-3.50648	0.000454078	0.0204211
Gm23908	2.15719	-2.01155	0.89018	-2.25972	0.0238388	NA
Gm15587	12.3365	-1.94181	0.576588	-3.36776	0.000757828	0.0267366
Gm15704	3.24003	-1.91694	0.768747	-2.4936	0.0126456	NA
Gm47898	2.19656	-1.91551	0.955694	-2.00431	0.0450364	NA
Hspb7	3633.35	-1.90788	0.517228	-3.68866	0.000225438	0.0133226
Gm50021	5.59613	-1.90216	0.630955	-3.01473	0.00257206	0.0531559
4632428C04Rik	3.50475	-1.90041	0.747291	-2.54306	0.0109886	0.124061
Gm21149	8.10161	-1.88626	0.768973	-2.45296	0.0141686	0.142496
Dsc2	80.2614	-1.88479	0.855754	-2.20249	0.0276304	0.206525
Gm9758	10.3585	-1.8778	0.780665	-2.40538	0.0161555	0.152808
Gm16407	1.78784	-1.86999	0.873724	-2.14025	0.0323344	NA
Gm37314	2.10444	-1.8694	0.888588	-2.10379	0.0353971	NA
Gm10354	12.0671	-1.86853	0.750441	-2.48991	0.0127777	0.135039
A930028N01Rik	3.71027	-1.86795	0.824769	-2.26481	0.0235241	0.189003
Zbtb16	10.4763	-1.86261	0.871986	-2.13606	0.0326748	0.22767
Gm43798	3.01133	-1.85016	0.754938	-2.45074	0.0142561	NA
Speer4e	13.3792	-1.84887	0.736954	-2.5088	0.0121143	0.13071
Gm50188	2.1065	-1.84341	0.812353	-2.26922	0.0232549	NA
Gm21083	12.2885	-1.83948	0.673954	-2.72939	0.00634514	0.0903378
4930425P05Rik	4.30644	-1.82778	0.618932	-2.95312	0.00314582	0.0591337
Tdrd9	20.7732	-1.82167	0.77011	-2.36546	0.0180075	0.162925
4933438A12Rik	3.48669	-1.81894	0.642136	-2.83264	0.00461658	0.074687
Gm29243	2.76816	-1.79736	0.796591	-2.25632	0.0240508	NA
Gm20288	2.79427	-1.78638	0.848135	-2.10624	0.0351833	NA
Speer4d	8.90267	-1.78287	0.788777	-2.2603	0.0238025	0.189889
Gm15870	3.89129	-1.76911	0.679364	-2.60406	0.00921257	0.111235
Piwil2	609.136	-1.73956	0.741404	-2.34631	0.0189604	0.168213
Tafa1	74.0287	-1.73359	0.718505	-2.41277	0.0158318	0.151262
AI847159	5.93987	-1.72845	0.546024	-3.16551	0.0015481	0.0402792
Gm49499	9.39392	-1.71962	0.635131	-2.7075	0.00677912	0.0936418
A830036E02Rik	5.02656	-1.70513	0.781493	-2.18188	0.029118	0.213106
Gm47316	10.8992	-1.70421	0.582864	-2.92385	0.00345735	0.062641
5430403N17Rik	86.5376	-1.70341	0.376207	-4.52786	5.95842e-06	0.001826
Mrgpra6	3.39951	-1.69891	0.784257	-2.16627	0.0302905	0.218355
Myom2	7.96387	-1.69697	0.756636	-2.24278	0.024911	0.194254
Gm39822	120.169	-1.69178	0.434184	-3.89647	9.76065e-05	0.0089481
4930572O03Rik	8.19227	-1.68602	0.685889	-2.45815	0.0139654	0.141485
Halr1	54.2135	-1.68253	0.794741	-2.11707	0.0342536	0.234688
Anks1b	262.687	-1.67794	0.309602	-5.41965	5.97148e-08	8.99892e-05
Btc	1690.72	-1.66713	0.524406	-3.17908	0.00147745	0.0396177
AI115009	18.2431	-1.66296	0.624382	-2.66337	0.00773634	0.100422
Vmn2r78	25.9058	-1.66087	0.736486	-2.25513	0.0241253	0.191465
Gm13346	8.59537	-1.6574	0.518633	-3.19571	0.00139485	0.038416
Cdh23	49.7406	-1.64808	0.560763	-2.939	0.00329269	0.0609235
Fat2	313.161	-1.63117	0.762966	-2.13794	0.0325217	0.227366
Gm48335	2.84232	-1.62795	0.716397	-2.27242	0.0230614	NA
Gm26692	3.2828	-1.6105	0.722672	-2.22853	0.0258451	NA
Thap8	2.39792	-1.60915	0.765337	-2.10254	0.0355063	NA
Tnnt2	247.918	-1.60215	0.782692	-2.04697	0.040661	0.25963
Gm36635	2.72849	-1.59254	0.79598	-2.00073	0.0454215	NA
Gm41693	5.46355	-1.5842	0.5862	-2.7025	0.00688208	0.0943954
Gm17829	2.88331	-1.57768	0.748519	-2.10773	0.035054	NA
Tsga10ip	16.4295	-1.57367	0.596219	-2.63941	0.00830496	0.10443
Gm553	2.31866	-1.56757	0.711755	-2.2024	0.0276369	NA
Sell	2761.28	-1.56595	0.640753	-2.44391	0.0145289	0.144823
Dhrs9	2257.44	-1.56042	0.259145	-6.02143	1.72883e-09	6.18115e-06
Gm13031	8.33607	-1.54781	0.555935	-2.78416	0.00536658	0.0811303
Atp8b3	8.46955	-1.54589	0.485398	-3.18478	0.00144864	0.0393371
Gm45752	50.7912	-1.54529	0.412524	-3.74595	0.000179712	0.0117895
Evpl	12.9528	-1.54055	0.513698	-2.99894	0.00270922	0.0550362
Trim54	178.187	-1.53872	0.411687	-3.7376	0.000185786	0.0119684
Gm13187	8.06488	-1.53366	0.478158	-3.20743	0.00133925	0.0373596
Tcf7	132.102	-1.53204	0.57242	-2.67643	0.00744112	0.0985445
Mybpc2	18.7861	-1.52136	0.64092	-2.37371	0.0176101	0.16135
Mcpt8	32.8123	-1.51274	0.702599	-2.15306	0.0313136	0.222505
Klra5	11.0095	-1.50811	0.679488	-2.21948	0.0264541	0.201453
Actn3	24.5078	-1.50188	0.477954	-3.14231	0.00167623	0.0416186
4833415N18Rik	4.92003	-1.49673	0.590904	-2.53294	0.0113109	0.126113
Glod5	224.944	-1.48563	0.45402	-3.27218	0.00106722	0.0327467
Add2	256.049	-1.47882	0.400355	-3.69376	0.000220963	0.0131311
Gm39318	4.23188	-1.47061	0.535591	-2.74577	0.00603682	0.0879768
Cpne5	18.1604	-1.46926	0.614628	-2.39049	0.0168261	0.15646
Gm807	106.111	-1.44741	0.472081	-3.06601	0.00216934	0.048375
Prmt8	5.31671	-1.43764	0.696822	-2.06314	0.0390993	0.253481
Thbs2	9277.59	-1.43748	0.501978	-2.86364	0.00418805	0.070575
Cyp26a1	3.40378	-1.43352	0.651451	-2.20051	0.027771	0.207119
Gm17322	5.48006	-1.43176	0.657616	-2.17719	0.0294664	0.214374
Abcb11	7.35863	-1.4003	0.634432	-2.20717	0.0273022	0.204857
Sox13	301.826	-1.39945	0.484125	-2.89067	0.00384422	0.0668284
Lvrn	47.2916	-1.39662	0.590375	-2.36565	0.0179985	0.162925
Mfap3l	498.719	-1.39208	0.610437	-2.28047	0.02258	0.184592
Gm6567	7.41797	-1.38326	0.495417	-2.79212	0.00523647	0.0801804
Gm16596	2.78441	-1.38197	0.682031	-2.02626	0.042738	NA
Gm8005	4.42102	-1.3768	0.687067	-2.00388	0.0450826	0.273919
Vmn1r91	26.4373	-1.37587	0.55438	-2.48182	0.0130713	0.136783
Nefm	1548.67	-1.36891	0.365632	-3.74395	0.000181152	0.0117958
Gm45774	44.6197	-1.35227	0.53436	-2.53063	0.0113858	0.126553
Gm8493	2.73132	-1.3477	0.608823	-2.21361	0.0268553	NA
Efcc1	164.202	-1.33285	0.400429	-3.32855	0.000872998	0.029035
Gm43303	24.2437	-1.31948	0.516415	-2.55507	0.0106166	0.122117
A230028O05Rik	54.5695	-1.31886	0.32224	-4.09277	4.26247e-05	0.00578724
Dnm3	69.653	-1.30956	0.301688	-4.34079	1.41974e-05	0.00296242
Npnt	233.517	-1.28629	0.18439	-6.97593	3.03859e-12	2.55876e-08
Snord123	10.1089	-1.27686	0.439871	-2.90281	0.00369835	0.0650303
4930523C07Rik	556.43	-1.27502	0.374869	-3.40125	0.000670782	0.0251128
Crybb1	107.784	-1.27496	0.385462	-3.30763	0.000940901	0.0304897
Bmp4	20.6562	-1.26455	0.493621	-2.56178	0.0104136	0.120252
AY358078	6.4198	-1.26212	0.405309	-3.11397	0.00184591	0.0439148
Plekhs1	21.9459	-1.26013	0.519068	-2.42768	0.0151957	0.148037
Gm6637	10.735	-1.25909	0.521359	-2.41501	0.0157349	0.150771
Spdye4a	9.43418	-1.25746	0.508973	-2.47059	0.0134892	0.138606
Gm44812	24.02	-1.2558	0.490547	-2.56	0.0104673	0.120659
Vgf	339.294	-1.25395	0.336947	-3.72149	0.000198054	0.0123508
Cavin4	407.572	-1.2521	0.498722	-2.51061	0.0120521	0.130445
Chrna1	304.032	-1.24981	0.384155	-3.2534	0.00114035	0.0341182
Gm14486	3.20066	-1.24612	0.619004	-2.01311	0.0441031	NA
Gm37758	40.2236	-1.23909	0.412518	-3.00372	0.00266705	0.0545291
Ceacam1	1476.84	-1.2334	0.47241	-2.61087	0.00903119	0.110241
D5Ertd615e	19.169	-1.23173	0.602356	-2.04486	0.0408689	0.260077
Gm43255	5.11262	-1.23153	0.625616	-1.9685	0.0490103	0.287495
Gm49539	14.6931	-1.23121	0.466095	-2.64153	0.00825316	0.104023
Dpep2	1271.33	-1.22925	0.279753	-4.39406	1.11252e-05	0.00256622
Itga10	594.056	-1.22924	0.561233	-2.19025	0.0285061	0.210142
Ptpn22	2073.21	-1.22173	0.243656	-5.01419	5.32585e-07	0.000408036
Rpl13-ps5	3.67683	-1.2164	0.541672	-2.24563	0.0247276	0.193496
Dynap	247.723	-1.21346	0.592944	-2.04649	0.0407078	0.259668
Rassf8	2630.1	-1.2062	0.338089	-3.5677	0.000360129	0.0178407
Gm41043	4.97911	-1.20375	0.541639	-2.22243	0.0262544	0.200491
Gm14377	41.8855	-1.191	0.268956	-4.42822	9.50151e-06	0.00237618
Ceacam2	563.188	-1.18749	0.458311	-2.59102	0.00956933	0.114235
Gm44089	17.8748	-1.18198	0.45732	-2.58457	0.00975003	0.115621
Spp1	151519	-1.17863	0.262292	-4.49359	7.00335e-06	0.00199797
Gm6062	4.71754	-1.17116	0.521028	-2.24779	0.0245898	0.192871
Mfsd4b2-ps	3.30248	-1.16566	0.558243	-2.08808	0.0367903	0.244153
Trpv3	74.7875	-1.16205	0.518737	-2.24015	0.0250811	0.195013
Cdsn	700.644	-1.16015	0.558559	-2.07703	0.0377983	0.24789
Il2ra	111.448	-1.15899	0.48516	-2.38888	0.0168998	0.156942
Egr3	423.951	-1.15851	0.331771	-3.49191	0.000479579	0.0210818
4930471E19Rik	102.484	-1.15742	0.358291	-3.23038	0.00123626	0.0357485
Dusp2	260.089	-1.15459	0.360753	-3.20051	0.00137187	0.0380223
Selp	1318.04	-1.15117	0.511647	-2.24994	0.0244529	0.192646
Gm30246	34.8232	-1.14642	0.439654	-2.60754	0.00911946	0.110763
Gm50399	15.1476	-1.14458	0.481685	-2.3762	0.017492	0.16077
Cryba4	93.0633	-1.14405	0.350856	-3.26072	0.00111129	0.0335766
Gm16537	8.67906	-1.14317	0.417744	-2.73654	0.00620893	0.0890334
Gm32857	80.9466	-1.14306	0.461032	-2.47936	0.0131619	0.136998
Sorbs1	1352.97	-1.14158	0.291543	-3.91565	9.01592e-05	0.00859598
Gm12439	18.0531	-1.13655	0.576344	-1.972	0.0486101	0.286916
Gm9429	11.4482	-1.13247	0.511084	-2.21582	0.0267041	0.202208
4930431P22Rik	127.417	-1.13098	0.467973	-2.41677	0.0156588	0.150431
Eif4ebp3	9.19887	-1.12826	0.520878	-2.16607	0.0303059	0.218355
Tsnaxip1	5.40309	-1.12769	0.48947	-2.3039	0.0212282	0.178689
Shc4	113.697	-1.12081	0.3788	-2.95884	0.00308796	0.058622
Pkd1l1	7.05929	-1.11854	0.526754	-2.12346	0.0337151	0.232484
Rfx8	6.49634	-1.11684	0.559599	-1.99578	0.0459579	0.277081
Gm12511	6.39798	-1.11664	0.560153	-1.99346	0.046211	0.277992
Pcdhgc5	71.1808	-1.11575	0.460416	-2.42336	0.0153778	0.148731
Gm27252	53.4671	-1.11214	0.537728	-2.06822	0.0386191	0.251658
D6Ertd527e	11.9236	-1.10752	0.497934	-2.22423	0.0261327	0.199885
Dkk2	4280.7	-1.10663	0.547439	-2.02147	0.0432312	0.268656
Gm31452	6.6211	-1.10443	0.504864	-2.18757	0.0287006	0.210996
Bmp2	1259.33	-1.09938	0.512333	-2.14583	0.0318863	0.224712
Sapcd1	11.196	-1.09431	0.457251	-2.39323	0.0167009	0.1557
9830144P21Rik	171.544	-1.09423	0.412911	-2.65003	0.00804836	0.102767
Clu	2447.59	-1.09387	0.334069	-3.27437	0.00105897	0.0327324
Ntn5	215.817	-1.09194	0.540863	-2.01888	0.0434996	0.269505
Pla2g2e	59.1061	-1.09032	0.486321	-2.24198	0.0249628	0.194568
Gm15199	6.241	-1.08493	0.489556	-2.21616	0.0266806	0.202174
Tpsab1	329.653	-1.0843	0.395713	-2.74012	0.0061417	0.0885253
Robo2	13.4639	-1.08295	0.543517	-1.99249	0.046317	0.278317
Gm14029	4.51847	-1.07134	0.536298	-1.99765	0.0457547	0.276565
Nos3	188.262	-1.06782	0.418846	-2.54943	0.0107898	0.122857
Fzd3	630.969	-1.05657	0.353591	-2.98812	0.00280699	0.0558585
Gm44053	11.5884	-1.05065	0.412584	-2.54651	0.0108807	0.12341
Slc14a1	3117.38	-1.05036	0.283543	-3.7044	0.000211888	0.012804
Galnt15	1451.01	-1.04582	0.325725	-3.21076	0.00132384	0.0370262
Gm26812	22.5096	-1.04391	0.325123	-3.21083	0.00132353	0.0370262
Gm14002	146.653	-1.0326	0.431738	-2.39173	0.0167691	0.156133
Pcdhb18	106.544	-1.03009	0.446789	-2.30555	0.021136	0.178437
Cdh3	12.4635	-1.02136	0.508107	-2.01013	0.0444178	0.271992
Nefl	1313.1	-1.02043	0.473303	-2.15599	0.0310847	0.221782
Slc23a4	4.90828	-1.00638	0.504282	-1.99568	0.0459692	0.277081
E330032C10Rik	118.748	-1.00059	0.323297	-3.09496	0.00196838	0.0454956
Gm29865	36.9151	-0.999375	0.500591	-1.99639	0.0458915	0.276919
Gm28187	82.3162	-0.986693	0.491757	-2.00646	0.0448067	0.273195
Abcb1a	4868.94	-0.98213	0.230428	-4.2622	2.02427e-05	0.0036484
Kazald1	325.292	-0.981258	0.20677	-4.74566	2.07825e-06	0.000948564
4930451E10Rik	12.6689	-0.980341	0.403747	-2.42811	0.0151779	0.147931
Apcdd1	1491.02	-0.978358	0.383053	-2.55411	0.010646	0.122166
Slc20a1	8021.62	-0.975443	0.253817	-3.84309	0.000121494	0.00980554
Nudt17	57.2201	-0.971684	0.236178	-4.1142	3.88533e-05	0.005483
AI197445	28.5147	-0.968511	0.484188	-2.00028	0.0454702	0.275466
Hsd17b1	8.80444	-0.967914	0.370595	-2.61178	0.00900711	0.110124
Gprc5b	1256.58	-0.967552	0.272254	-3.55385	0.000379635	0.018467
Nmnat2	207.947	-0.967502	0.390251	-2.47918	0.0131685	0.136998
Trpm6	328.888	-0.956506	0.236578	-4.04309	5.27503e-05	0.00624424
E230025N22Rik	54.948	-0.954727	0.250931	-3.80474	0.000141952	0.0107564
Adam11	23.7466	-0.954538	0.434653	-2.19609	0.0280853	0.208091
Arc	159.803	-0.953509	0.346056	-2.75536	0.0058627	0.0861416
Grem1	5854.73	-0.952819	0.326496	-2.91832	0.00351928	0.0633884
Gm13333	6.21687	-0.950955	0.432623	-2.19812	0.0279408	0.207472
Omp	112.231	-0.945329	0.232433	-4.06711	4.76e-05	0.00589908
Plekhg6	24.418	-0.938311	0.308419	-3.04232	0.00234759	0.0504614
Gm42788	30.2222	-0.936068	0.45638	-2.05107	0.04026	0.257854
F530104D19Rik	8.60247	-0.93554	0.437826	-2.13678	0.0326155	0.227534
Atg9b	2044.17	-0.931689	0.364616	-2.55526	0.0106107	0.122115
Mpp4	32.8917	-0.930253	0.400997	-2.31985	0.0203488	0.17433
Tnni1	16.7477	-0.929934	0.399883	-2.32552	0.0200444	0.172688
Erp27	52.4281	-0.929636	0.237815	-3.90907	9.26515e-05	0.00869604
4933437G19Rik	8.81951	-0.927185	0.408879	-2.26763	0.0233519	0.188184
Gm29284	55.4242	-0.927124	0.430279	-2.1547	0.031185	0.221957
Fgf1	40.2747	-0.926973	0.343887	-2.69557	0.00702679	0.0955857
Prkg2	12194.1	-0.925326	0.275306	-3.36108	0.000776396	0.0268104
Foxl1	89.2278	-0.924408	0.328696	-2.81235	0.00491807	0.0768306
Slc16a11	72.9911	-0.921303	0.334354	-2.75547	0.00586083	0.0861416
Il11	832.55	-0.920219	0.367452	-2.50432	0.0122687	0.131567
Il7	386.541	-0.919806	0.339836	-2.70662	0.00679723	0.0937109
Wnt10a	4526.96	-0.914169	0.19024	-4.80536	1.54477e-06	0.000770658
Gm37819	29.8627	-0.908547	0.410627	-2.21258	0.0269263	0.203031
Gata3	48.496	-0.907825	0.371512	-2.4436	0.0145417	0.144823
Slc26a10	89.4229	-0.907156	0.256544	-3.53607	0.000406126	0.0191899
Hao1	850.713	-0.907141	0.300596	-3.01781	0.00254609	0.052822
Col11a2	93.1547	-0.901296	0.35182	-2.56181	0.0104128	0.120252
Cx3cl1	146.564	-0.899436	0.450247	-1.99765	0.0457547	0.276565
Tigit	448.86	-0.897552	0.2829	-3.17269	0.00151034	0.0398523
Bc1	1087.28	-0.89288	0.313988	-2.84367	0.00445968	0.0731416
Sult5a1	17.0363	-0.887279	0.382714	-2.31839	0.0204281	0.174661
Apol8	16.8556	-0.881435	0.37861	-2.32808	0.0199077	0.172133
Cyb561	1153.79	-0.878949	0.21203	-4.1454	3.39228e-05	0.00505355
Fam178b	9.36741	-0.874088	0.38581	-2.26559	0.0234765	0.188763
Gm47881	1597.52	-0.867475	0.227524	-3.81267	0.000137474	0.0106083
Camk4	9.90791	-0.866219	0.414687	-2.08885	0.0367214	0.243885
Tmem151a	161.839	-0.863737	0.294651	-2.93138	0.00337454	0.0617142
Foxred2	276.571	-0.860356	0.308117	-2.7923	0.0052334	0.0801804
Gm3835	8.20326	-0.857206	0.374911	-2.28642	0.0222295	0.182918
9330188P03Rik	4562.28	-0.853898	0.248478	-3.43652	0.000589247	0.0237604
Osbpl6	1851.38	-0.851077	0.318608	-2.67123	0.00755734	0.0992167
Lef1	212.091	-0.850408	0.262382	-3.2411	0.00119069	0.0349062
Gm48623	26.6172	-0.849961	0.377355	-2.25242	0.024296	0.192182
Ccn2	2152.24	-0.849243	0.379325	-2.23883	0.0251672	0.195117
Gcnt3	197.368	-0.845088	0.3201	-2.64007	0.00828877	0.104288
D630033O11Rik	106.284	-0.844334	0.251933	-3.35142	0.000803971	0.0274194
Shf	773.883	-0.84365	0.281607	-2.99584	0.00273687	0.0553082
Sox2	1058	-0.843502	0.294866	-2.86063	0.00422806	0.070915
1700001O22Rik	7.44342	-0.842433	0.415505	-2.02749	0.0426124	0.266585
Dyrk4	404.636	-0.840012	0.246518	-3.40751	0.000655585	0.0249335
Otud7a	21.1538	-0.838029	0.372618	-2.24903	0.0245109	0.192646
Gm44210	25.3161	-0.837824	0.378544	-2.21328	0.0268785	0.202813
Krt18	832.553	-0.836272	0.311504	-2.68462	0.00726114	0.0972929
Rarres1	2360.12	-0.834641	0.309728	-2.69475	0.00704411	0.0957
Gm9887	36.9156	-0.833893	0.19827	-4.20585	2.60102e-05	0.00428037
Gm13073	29.9102	-0.832149	0.31656	-2.62872	0.0085706	0.106584
Sema7a	2454.55	-0.83144	0.267941	-3.10307	0.00191525	0.044868
Gadd45a	796.556	-0.828751	0.370691	-2.23569	0.025372	0.196201
2010300C02Rik	179.405	-0.82201	0.289363	-2.84075	0.00450071	0.0734404
Gm19696	12.7504	-0.817981	0.404365	-2.02288	0.0430859	0.268218
Pbp2	116.678	-0.81659	0.287235	-2.84293	0.00447007	0.0732
Adam4	21.7339	-0.80792	0.346984	-2.3284	0.0198907	0.172054
Gm17149	67.218	-0.807183	0.348023	-2.31934	0.0203768	0.174431
Gm28802	74.372	-0.802913	0.235976	-3.40253	0.000667655	0.0250553
Gm19744	66.5527	-0.800185	0.350253	-2.28459	0.022337	0.183591
Slco1a5	170.667	-0.797397	0.354718	-2.24797	0.024578	0.192849
Syna	51.4149	-0.79474	0.268444	-2.96054	0.00307099	0.0584551
Gm38414	64.4607	-0.792118	0.33691	-2.35113	0.0187167	0.166833
Frrs1	1625.65	-0.786624	0.287116	-2.73974	0.00614874	0.0885253
Gm2581	13.8258	-0.784905	0.366198	-2.14339	0.0320819	0.225646
Gm14848	20.4046	-0.783491	0.336405	-2.32901	0.0198586	0.171954
Ngef	1629.85	-0.782669	0.314684	-2.48716	0.0128769	0.135432
Egr1	9122.16	-0.782383	0.30653	-2.55239	0.0106987	0.122296
Cadm4	116.163	-0.779018	0.387931	-2.00814	0.0446287	0.272679
5031415H12Rik	70.9923	-0.76948	0.23057	-3.3373	0.000845971	0.0284448
4933433H22Rik	31.7573	-0.766895	0.280717	-2.73192	0.00629672	0.0899317
Ptgs1	4838.66	-0.765817	0.195418	-3.91887	8.89634e-05	0.00859598
Gm30984	10.9954	-0.76545	0.318446	-2.4037	0.01623	0.15304
Gm2830	597.237	-0.764434	0.191892	-3.98366	6.78613e-05	0.0072788
Baalc	244.088	-0.763158	0.179246	-4.2576	2.06631e-05	0.0036484
Gm13332	15.1768	-0.762045	0.281505	-2.70704	0.0067887	0.0937109
Ank	23413.2	-0.759622	0.178389	-4.25824	2.06045e-05	0.0036484
Gm15834	27.4695	-0.758326	0.294849	-2.57191	0.0101138	0.118106
Gm14488	25.5913	-0.756139	0.285477	-2.64869	0.00808043	0.102873
Foxs1	158.13	-0.751855	0.26605	-2.82599	0.00471342	0.0756262
Spry4	6777.42	-0.751259	0.21325	-3.52291	0.000426839	0.0197339
Sec1	488.495	-0.749901	0.253488	-2.95833	0.00309315	0.0586687
Arntl2	172.584	-0.749353	0.275044	-2.72448	0.00644027	0.0908327
Gm6568	115.244	-0.748553	0.198342	-3.77405	0.000160621	0.0113717
Myoz2	24.2806	-0.747924	0.268752	-2.78296	0.00538661	0.081131
Gm10439	138.108	-0.747076	0.225725	-3.30966	0.000934079	0.0304065
Itpr2	1439.91	-0.744341	0.249226	-2.98661	0.0028209	0.0560314
Syp	16.1074	-0.743686	0.364605	-2.03971	0.0413797	0.261651
Slc25a29	32.1191	-0.743159	0.286561	-2.59337	0.00950398	0.113745
Gm27861	11.0838	-0.741806	0.367955	-2.01602	0.0437974	0.270139
Abhd2	10081	-0.741056	0.156364	-4.7393	2.14461e-06	0.00095846
Gbx1	111.935	-0.736821	0.264808	-2.78247	0.00539468	0.0811547
Arhgap6	1000.31	-0.735951	0.318463	-2.31095	0.0208358	0.177088
Gm43545	10.5335	-0.734985	0.357949	-2.05332	0.0400415	0.256869
Gm26770	38.8999	-0.733013	0.204326	-3.58748	0.000333894	0.0170754
0610031O16Rik	11.2379	-0.73081	0.371938	-1.96487	0.0494295	0.289261
Gm28809	131.555	-0.73023	0.24581	-2.97071	0.00297109	0.0574715
Gm4117	108.351	-0.728778	0.217008	-3.3583	0.000784232	0.0269372
Gm17184	39.7329	-0.728711	0.294442	-2.47489	0.0133279	0.137865
Gm5930	105.65	-0.716502	0.186999	-3.83159	0.000127319	0.0100784
Itga5	7176.2	-0.712472	0.218675	-3.25814	0.00112147	0.0337889
Map3k6	913.14	-0.710068	0.197557	-3.59424	0.000325336	0.0168171
Zfp786	23.0787	-0.706939	0.242765	-2.91203	0.00359083	0.0641386
D830036C21Rik	28.2388	-0.705095	0.312983	-2.25282	0.0242706	0.192079
Nupr1	2397.85	-0.704266	0.264105	-2.66662	0.00766184	0.0997947
E230001N04Rik	58.1564	-0.703414	0.227663	-3.08971	0.00200351	0.0460656
Mllt3	2336.19	-0.701541	0.157625	-4.4507	8.55907e-06	0.00231253
Gm3371	38.5897	-0.701108	0.250925	-2.7941	0.00520448	0.0799015
Fkbp5	8549.12	-0.700451	0.19406	-3.60946	0.000306831	0.0161723
Ankrd55	129.089	-0.699652	0.17692	-3.95463	7.66527e-05	0.00786772
Gspt2	893.406	-0.696731	0.263222	-2.64693	0.00812251	0.103107
Ccdc142os	14.2284	-0.692102	0.340047	-2.03531	0.0418194	0.263159
Gm2788	101.694	-0.68981	0.210732	-3.2734	0.00106262	0.0327324
4732491K20Rik	35.9535	-0.689399	0.212365	-3.2463	0.00116918	0.0346173
Thrb	383.875	-0.687253	0.267029	-2.5737	0.0100619	0.117628
Gm3555	175.295	-0.684042	0.20105	-3.40235	0.000668078	0.0250553
Sh2d5	195.137	-0.682735	0.292247	-2.33616	0.019483	0.170383
Hipk2	1068.96	-0.681844	0.236499	-2.88307	0.00393816	0.0678566
Hbegf	5826.32	-0.680877	0.292738	-2.32589	0.0200243	0.17267
Gramd4	5061.35	-0.678865	0.114495	-5.92923	3.04355e-09	9.32716e-06
Slc9a3r2	1629.14	-0.678176	0.174049	-3.89647	9.76065e-05	0.0089481
Abcb4	131.826	-0.676395	0.197934	-3.41727	0.00063252	0.0244483
Cd9-ps	81.0321	-0.676023	0.185769	-3.63905	0.000273648	0.0148716
Gm8229	24.1105	-0.674864	0.252244	-2.67544	0.00746315	0.0985999
Gm6842	20.4537	-0.674742	0.292715	-2.30511	0.0211602	0.178571
Pdzd7	458.329	-0.673965	0.322275	-2.09128	0.0365033	0.24321
Ereg	6493.88	-0.670131	0.320322	-2.09205	0.0364337	0.242952
Gabarapl1	3693.9	-0.66961	0.183021	-3.65865	0.000253543	0.0141641
Zfp493	84.2729	-0.668357	0.296202	-2.25642	0.0240441	0.191005
Gm12762	11.3949	-0.664514	0.338748	-1.96168	0.0497998	0.2903
Gp1ba	12.3023	-0.664081	0.336869	-1.97133	0.0486856	0.286916
Gm9311	17.7204	-0.663564	0.29175	-2.27443	0.0229404	0.186235
Tcam1	162.283	-0.662469	0.215568	-3.07313	0.00211827	0.0478634
C530044C16Rik	36.1897	-0.660859	0.290715	-2.27322	0.0230129	0.186371
Lxn	4750.09	-0.660837	0.319006	-2.07155	0.038307	0.250385
Gm48284	248.049	-0.659511	0.240251	-2.7451	0.00604931	0.0880202
Gm13470	337.253	-0.658891	0.228332	-2.88568	0.00390574	0.0675148
Albfm1	151.455	-0.657347	0.232745	-2.82432	0.00473815	0.0757852
Pradc1	404.055	-0.656691	0.214179	-3.06608	0.00216885	0.048375
Gm12312	148.192	-0.65398	0.153215	-4.26839	1.96887e-05	0.0036484
Sox2ot	49.0785	-0.653442	0.321988	-2.0294	0.0424178	0.265989
Scd1	15273.2	-0.651927	0.172088	-3.78833	0.000151661	0.0110661
Igfbp6	7594.51	-0.64922	0.13271	-4.892	9.98146e-07	0.000594784
2810047C21Rik1	22.4313	-0.648686	0.309063	-2.09888	0.0358272	0.240854
Fer1l6	2918.33	-0.647907	0.245032	-2.64418	0.00818899	0.10364
Stk38l	996.723	-0.645877	0.178156	-3.62535	0.000288576	0.0153231
Gm7451	100.409	-0.644232	0.211541	-3.04542	0.00232357	0.0501589
M1ap	147.245	-0.644127	0.282646	-2.27892	0.022672	0.184787
Gm36899	43.1899	-0.641632	0.264742	-2.42361	0.015367	0.148731
Unc5b	2912.91	-0.636865	0.200473	-3.17682	0.00148899	0.039716
Traf1	956.664	-0.636489	0.212575	-2.99418	0.00275182	0.055429
Gm16104	24.8126	-0.636281	0.323707	-1.96561	0.0493439	0.288978
Foxg1	1483.43	-0.635558	0.188655	-3.36889	0.000754725	0.0267366
Serpinb9b	605.168	-0.633638	0.301161	-2.10399	0.0353795	0.239571
Gm44873	23.4614	-0.633033	0.285299	-2.21884	0.0264978	0.201571
Gm14009	22.6806	-0.631283	0.276618	-2.28215	0.0224804	0.184276
Abcb1b	14253.6	-0.63118	0.154699	-4.08006	4.50249e-05	0.00589908
Gm26579	28.7262	-0.630641	0.246055	-2.56301	0.0103768	0.120066
Etl4	867.21	-0.625728	0.268675	-2.32894	0.0198625	0.171954
Ttc9	1173.68	-0.625571	0.251464	-2.48771	0.0128567	0.135432
Gm9869	157.115	-0.625467	0.209346	-2.98771	0.00281073	0.0558811
Spsb1	1219.81	-0.625255	0.286915	-2.17923	0.0293144	0.213823
Chn1	402.854	-0.625231	0.170669	-3.66342	0.000248867	0.0140123
Gprc5a	3392.03	-0.625075	0.223037	-2.80257	0.00506976	0.0782984
Acot1	674.078	-0.623305	0.200212	-3.11322	0.0018506	0.0439148
1110020A21Rik	19.3138	-0.622639	0.289657	-2.14957	0.031589	0.223425
Erbb3	259.238	-0.620872	0.207496	-2.99221	0.00276962	0.0556074
Grasp	535.435	-0.620612	0.264817	-2.34355	0.0191012	0.168711
Gm20482	25.8554	-0.618167	0.286234	-2.15966	0.030799	0.220307
Ccnb2-ps	84.9683	-0.615007	0.191801	-3.20649	0.00134364	0.037385
Abhd1	15.5376	-0.614227	0.304511	-2.01709	0.043686	0.26967
Twist1	2440.23	-0.612227	0.123423	-4.9604	7.03473e-07	0.00050303
Rdh5	70.2879	-0.611115	0.246592	-2.47825	0.013203	0.137129
Phyhd1	74.6614	-0.610291	0.276001	-2.21119	0.0270226	0.203328
Ahr	1569.34	-0.608375	0.207054	-2.93825	0.0033007	0.0609235
Bcl6b	5617.49	-0.608014	0.253563	-2.39788	0.0164903	0.154341
Cd9	10927.4	-0.606322	0.152002	-3.98891	6.63786e-05	0.00717411
Gm42428	22.812	-0.605159	0.300229	-2.01566	0.043836	0.270221
Ssc4d	114.985	-0.600788	0.189886	-3.16395	0.00155645	0.0403248
Gm49463	26.3505	-0.600492	0.247086	-2.4303	0.0150863	0.147575
C030037D09Rik	126.788	-0.599908	0.234264	-2.56082	0.0104424	0.120488
Tspan5	2506.19	-0.598927	0.199199	-3.00667	0.00264123	0.0540645
Tmco6	395.717	-0.598129	0.14573	-4.10437	4.05425e-05	0.00557511
Lgals7	5369.09	-0.595743	0.223885	-2.66093	0.00779246	0.100848
Prss16	43.9259	-0.593394	0.278883	-2.12775	0.0333578	0.230911
4833445I07Rik	20.7061	-0.589773	0.266721	-2.2112	0.0270222	0.203328
Asap2	2042.5	-0.589102	0.1858	-3.17062	0.00152113	0.0400495
Atp6v0e2	816.267	-0.587976	0.216656	-2.71387	0.00665022	0.0926968
L3mbtl3	797.382	-0.587484	0.234902	-2.50098	0.0123851	0.132313
Gm9752	29.9867	-0.580943	0.244428	-2.37675	0.0174661	0.16067
Socs2	441.127	-0.579292	0.288362	-2.0089	0.0445475	0.272415
Adamts6	407.192	-0.578721	0.2899	-1.99628	0.0459037	0.276919
4933440N22Rik	21.6569	-0.574867	0.258918	-2.22027	0.0264004	0.201187
Pla2g7	8627.54	-0.569712	0.176391	-3.22982	0.00123868	0.0357634
Cntnap1	201.897	-0.568741	0.266686	-2.13263	0.0329555	0.228938
Lipt2	257.652	-0.568717	0.175568	-3.2393	0.00119824	0.0350237
Ltbp3	7308.51	-0.5687	0.135833	-4.18675	2.82976e-05	0.00443095
Gm45351	38.4847	-0.567971	0.263509	-2.15542	0.0311293	0.221782
A330009N23Rik	22.3499	-0.56653	0.27242	-2.07962	0.0375603	0.247009
Gm10046	18.9955	-0.565232	0.278425	-2.03011	0.0423456	0.265769
Srgap3	877.452	-0.562924	0.206529	-2.72564	0.00641768	0.0907528
Acot2	915.147	-0.56057	0.190555	-2.94177	0.00326344	0.0606168
Garem1	251.062	-0.560362	0.243207	-2.30406	0.0212195	0.178689
B4galnt1	2320.91	-0.560327	0.116052	-4.82824	1.37745e-06	0.000720708
Gnat2	51.467	-0.558806	0.232628	-2.40215	0.0162992	0.153355
Cd300lb	866.357	-0.557538	0.143474	-3.886	0.000101909	0.00914712
Cplx2	1361.77	-0.55729	0.26541	-2.09973	0.0357523	0.240609
Igsf23	33.4275	-0.55679	0.236502	-2.35427	0.0185593	0.166027
Fyb	1256.06	-0.553921	0.208154	-2.66111	0.00778843	0.100848
Cyp27b1	52.7888	-0.553788	0.266028	-2.08169	0.0373706	0.24629
Sh3kbp1	5058.84	-0.553504	0.185009	-2.99177	0.00277363	0.0556074
Fn1	97560.8	-0.550069	0.27513	-1.9993	0.0455755	0.275871
Gm7281	23.5214	-0.549713	0.258556	-2.12609	0.0334959	0.231567
Klf13	5792.11	-0.547461	0.18413	-2.97323	0.00294685	0.0571718
Pls3	9007.91	-0.547112	0.141688	-3.8614	0.000112741	0.00955939
Cpe	9472.31	-0.545555	0.161443	-3.37924	0.000726855	0.0263454
Fut2	75.2249	-0.544839	0.24	-2.27017	0.0231974	0.187361
Abca1	2631.85	-0.543881	0.237696	-2.28814	0.0221293	0.182443
Gm20005	149.672	-0.543263	0.138722	-3.91621	8.99537e-05	0.00859598
Rasa1	4251.25	-0.539134	0.221203	-2.43728	0.0147981	0.14572
Azin1	6353.17	-0.539104	0.168931	-3.19127	0.00141647	0.0386613
Nr4a1	821.96	-0.537965	0.188199	-2.85849	0.00425663	0.0712761
Gm17399	17.3824	-0.537792	0.255074	-2.10838	0.0349985	0.237591
Gm13252	48.1749	-0.537567	0.231092	-2.3262	0.020008	0.17267
Magi1	1068.8	-0.535279	0.17262	-3.10091	0.0019293	0.0450842
Gm30042	550.568	-0.534826	0.256736	-2.08317	0.0372355	0.245929
Pdgfa	1480.61	-0.532738	0.224806	-2.36977	0.0177991	0.162065
Pttg1ip	8107.22	-0.532576	0.171571	-3.10411	0.00190852	0.0448429
Adh7	2479.1	-0.53202	0.198611	-2.6787	0.00739082	0.0982329
Tet2	1141.42	-0.531098	0.195146	-2.72154	0.00649789	0.0913452
Ghr	6057.47	-0.530473	0.17533	-3.02558	0.0024816	0.0521741
Acp6	999.027	-0.528215	0.0951642	-5.55057	2.84743e-08	5.3805e-05
Cbarp	388.822	-0.525808	0.141445	-3.71741	0.000201276	0.0125153
2610306M01Rik	78.5409	-0.525055	0.217002	-2.41959	0.015538	0.149808
Lrrn4cl	360.237	-0.524619	0.184029	-2.85074	0.00436175	0.0724212
Jade2	3222.98	-0.521502	0.24875	-2.09649	0.0360389	0.241627
Rab5a-ps	30.8483	-0.51913	0.219157	-2.36876	0.0178478	0.162103
Gm45224	58.5537	-0.517333	0.207167	-2.49717	0.0125187	0.133156
Fut8	5169.32	-0.515422	0.151469	-3.40283	0.00066692	0.0250553
Trim7	44.3023	-0.515218	0.247149	-2.08464	0.0371016	0.245346
Plekhh2	3021.1	-0.515158	0.240905	-2.13843	0.0324822	0.227366
Dcbld2	2148.01	-0.510782	0.181839	-2.80899	0.00496974	0.0772542
Pter	1555.93	-0.510724	0.211221	-2.41796	0.0156079	0.150279
Rims2	883.705	-0.510577	0.14815	-3.44635	0.00056821	0.0233064
Zfp882	237.888	-0.510074	0.219557	-2.3232	0.0201686	0.173201
Gm14137	694.394	-0.508545	0.14486	-3.51061	0.000447082	0.0202338
Med13l	5370.2	-0.508532	0.178139	-2.85469	0.00430791	0.0718051
Tcte2	39.0679	-0.508491	0.257108	-1.97773	0.0479591	0.284743
Nudt9	3209.51	-0.506963	0.156064	-3.24844	0.00116042	0.0344781
Clybl	344.451	-0.505221	0.234372	-2.15563	0.0311122	0.221782
Gm9165	216.82	-0.505087	0.21117	-2.39185	0.0167635	0.156133
Capn5	1567.12	-0.504132	0.130407	-3.86584	0.000110708	0.00954846
B230217C12Rik	44.7292	-0.503287	0.250594	-2.00837	0.0446038	0.272604
Gm8157	18.5407	-0.503054	0.254847	-1.97395	0.0483878	0.286191
Gm1943	80.4911	-0.501972	0.139033	-3.61044	0.000305677	0.0161512
Fosb	305.997	-0.501931	0.230585	-2.17677	0.029498	0.214433
Gm40723	102.195	-0.501509	0.19577	-2.56173	0.0104152	0.120252
Arl6ip5	6556.95	-0.501477	0.180649	-2.77597	0.00550369	0.0820865
Il34	1519.46	-0.501073	0.176559	-2.83798	0.00453996	0.0738371
Rida	594.369	-0.500928	0.164709	-3.04128	0.00235572	0.0505855
Ccdc91	938.111	-0.500159	0.176437	-2.83478	0.00458579	0.074357
Junos	437.939	-0.500052	0.208427	-2.39918	0.016432	0.154044
Gm12319	39.2033	-0.499735	0.190261	-2.62657	0.00862495	0.107011
Bcdin3d	386.568	-0.499242	0.22153	-2.25361	0.0242206	0.191869
Syt12	482.992	-0.498345	0.240886	-2.0688	0.0385647	0.251379
6330562C20Rik	42.8689	-0.497028	0.213417	-2.3289	0.0198642	0.171954
Bbs12	604.879	-0.496152	0.145359	-3.41329	0.000641835	0.0246246
Pex11g	41.1775	-0.495903	0.199615	-2.4843	0.0129806	0.136206
Zfhx2	194.43	-0.495228	0.212937	-2.3257	0.0200343	0.17267
Mylip	880.628	-0.495098	0.211306	-2.34304	0.0191275	0.168741
A330035P11Rik	44.5368	-0.494208	0.250775	-1.97073	0.0487552	0.286916
Gm4076	274.051	-0.493415	0.198107	-2.49064	0.0127513	0.134882
Dnajb5	209.88	-0.493013	0.201492	-2.44681	0.0144127	0.144073
Fgf10	809.059	-0.492987	0.238744	-2.06492	0.0389305	0.252689
Gm16094	46.9928	-0.492801	0.215335	-2.28853	0.0221065	0.182396
B3gntl1	406.036	-0.491633	0.13138	-3.74206	0.000182514	0.0118287
Scd4	369.123	-0.490529	0.24743	-1.98249	0.0474244	0.282773
4932411K12Rik	277.256	-0.489579	0.228709	-2.14062	0.0323047	0.226767
Gm6245	70.7497	-0.488517	0.208922	-2.33828	0.0193728	0.170043
Gm11855	60.6829	-0.488169	0.200272	-2.43753	0.0147878	0.14572
Slc30a4	13349.2	-0.486716	0.21126	-2.30387	0.0212298	0.178689
Scd3	854.324	-0.486478	0.212529	-2.289	0.0220794	0.182312
Calcoco1	2333.87	-0.485098	0.161064	-3.01184	0.00259669	0.0533788
Trib1	4125.86	-0.483164	0.159558	-3.02814	0.00246064	0.0519115
Rbpms2	981.311	-0.482612	0.229467	-2.10319	0.035449	0.23985
Selenoo	396.121	-0.482553	0.186377	-2.58912	0.00962221	0.114562
Arrdc2	258.685	-0.481116	0.102052	-4.71444	2.42376e-06	0.00103989
Tsc22d1	6593.43	-0.480775	0.150787	-3.18843	0.00143049	0.0389426
4930432K21Rik	384.202	-0.479797	0.136772	-3.50801	0.000451468	0.0203892
Gm8613	41.3717	-0.47827	0.207778	-2.30183	0.0213449	0.179073
Msmo1	3801.07	-0.47718	0.113726	-4.19587	2.71823e-05	0.00436373
Micall1	1137.16	-0.47716	0.114672	-4.16109	3.16726e-05	0.00482785
Prune2	4482.53	-0.476243	0.207382	-2.29645	0.0216499	0.180153
Nr2f2	3007.45	-0.475317	0.16343	-2.90839	0.00363291	0.0641986
Zfp532	741.715	-0.475282	0.0921932	-5.15528	2.53254e-07	0.000236209
Gm6951	279.323	-0.474893	0.240564	-1.97408	0.0483721	0.286177
Tnfrsf22	2147.91	-0.473111	0.199737	-2.36868	0.0178519	0.162103
Zfp367	2616.85	-0.470109	0.16182	-2.90514	0.00367088	0.0646533
Gm48161	103.743	-0.469701	0.179482	-2.61698	0.00887115	0.109182
Pkd2l2	495.934	-0.469472	0.239218	-1.96253	0.0497007	0.290051
Flacc1	69.6083	-0.46802	0.216792	-2.15884	0.0308623	0.220686
Bcl6	1401.53	-0.465153	0.173938	-2.67425	0.00748958	0.0987496
Carns1	76.3112	-0.464512	0.204289	-2.2738	0.0229779	0.18629
Gm35066	67.28	-0.464136	0.191082	-2.42898	0.0151412	0.147775
Nudt6	58.5558	-0.464016	0.180871	-2.56545	0.0103042	0.119493
Hmga2	18475.7	-0.463674	0.198244	-2.33891	0.0193402	0.169896
Prag1	1661.5	-0.463571	0.163741	-2.83112	0.00463852	0.0748162
Adra2b	114.412	-0.462114	0.17108	-2.70116	0.00690989	0.0945954
Zfp608	1431.8	-0.46187	0.201182	-2.29578	0.0216884	0.180365
Gm13321	33.3735	-0.461627	0.220447	-2.09405	0.0362554	0.242443
Got1	5696.81	-0.460542	0.145297	-3.16966	0.00152619	0.0400495
Tead4	999.327	-0.460473	0.188853	-2.43827	0.0147578	0.145622
Ogdhl	1261.3	-0.460315	0.177718	-2.59015	0.00959342	0.11441
Cblb	900.701	-0.459366	0.150086	-3.06069	0.00220831	0.0489893
Rin2	2591.77	-0.458478	0.20543	-2.2318	0.0256283	0.197229
Gm6226	101.367	-0.456681	0.214056	-2.13347	0.0328864	0.228766
Amn1	443.14	-0.456286	0.174821	-2.61002	0.00905358	0.110241
Gm14584	376.349	-0.455759	0.181669	-2.50874	0.0121163	0.13071
Lima1	6236.03	-0.455397	0.0982243	-4.63629	3.54716e-06	0.00130904
mt-Nd5	36382.2	-0.454095	0.214533	-2.11667	0.0342878	0.234765
Hoxa7	137.679	-0.453302	0.222262	-2.03949	0.0414007	0.261651
Aplf	581.644	-0.453092	0.152094	-2.97904	0.00289156	0.0567519
Atf5	15123.1	-0.452847	0.127727	-3.54542	0.000391994	0.0188091
Fgfr1op2	2963.58	-0.452839	0.140253	-3.22873	0.00124343	0.0358522
Otud1	2343.84	-0.449325	0.190704	-2.35613	0.0184664	0.165367
Fam20c	1551.78	-0.448523	0.180991	-2.47815	0.0132066	0.137129
Arfgap3	2380.16	-0.448496	0.121865	-3.68027	0.000232983	0.0135814
Smyd5	2971.25	-0.448472	0.165428	-2.71099	0.00670825	0.0930824
Scd2	21855.1	-0.447324	0.162963	-2.74495	0.0060521	0.0880202
Bet1	1237.49	-0.444954	0.125541	-3.54428	0.000393684	0.0188091
Acad12	260.068	-0.443882	0.178386	-2.48832	0.0128348	0.13537
Rbp2	765.385	-0.442852	0.159377	-2.77864	0.00545869	0.0817165
Gm16368	269.926	-0.441997	0.170001	-2.59997	0.00932321	0.112291
Gm8899	43.6327	-0.439882	0.224176	-1.96221	0.0497378	0.290066
Gm11407	553.752	-0.439485	0.174765	-2.51472	0.0119126	0.129716
Thsd4	2433.43	-0.438642	0.170723	-2.56933	0.0101896	0.118604
Bbs2	739.068	-0.436489	0.16422	-2.65795	0.00786178	0.101292
Nck2	1075.61	-0.43595	0.17563	-2.48221	0.0130571	0.136742
Fgd6	1696.62	-0.43583	0.182104	-2.3933	0.0166975	0.1557
Aig1	2419.56	-0.434494	0.158709	-2.73768	0.00618741	0.088903
Rtkn	427.838	-0.434258	0.147758	-2.93899	0.00329284	0.0609235
Klf4	6843.23	-0.433991	0.154547	-2.80816	0.0049826	0.077398
Polm	762.823	-0.429387	0.11944	-3.595	0.000324391	0.0168088
Gm5224	53.7702	-0.428736	0.191741	-2.23602	0.0253506	0.196113
Kank1	588.486	-0.428567	0.142441	-3.00874	0.00262335	0.0538013
Lrp11	1008.79	-0.427382	0.141137	-3.02813	0.00246076	0.0519115
Bmper	123.379	-0.425808	0.206514	-2.06189	0.0392184	0.253788
Gm41442	104.786	-0.425345	0.158593	-2.68198	0.00731875	0.0976753
C130026I21Rik	1872.48	-0.423938	0.174313	-2.43206	0.0150134	0.146996
Twsg1	5093.09	-0.423406	0.131273	-3.22538	0.00125806	0.0360741
Ptprn	6729.09	-0.423377	0.201673	-2.09933	0.0357882	0.240667
Il18rap	5081.37	-0.423106	0.158248	-2.67369	0.00750214	0.0987496
Tspan11	2577.1	-0.422473	0.184727	-2.28702	0.0221949	0.182704
Ebag9	938.968	-0.42092	0.122284	-3.44216	0.000577084	0.0234462
Zfp953	143.694	-0.420845	0.204876	-2.05415	0.0399611	0.256742
Sec61a1	9684.23	-0.420746	0.135026	-3.11604	0.00183297	0.0438361
Gm7623	183.931	-0.420167	0.163859	-2.5642	0.0103413	0.119785
Urgcp	2750.6	-0.420103	0.112062	-3.74884	0.000177658	0.011753
Sigirr	2618.81	-0.419839	0.115433	-3.63708	0.000275748	0.0148716
Paip2	5452.71	-0.419773	0.122792	-3.41858	0.000629495	0.0244194
Thumpd3	1732.68	-0.419647	0.134016	-3.13132	0.00174021	0.042664
Tnfrsf23	2558.35	-0.419258	0.213434	-1.96435	0.0494897	0.289436
Zmat1	341.702	-0.418937	0.12049	-3.47693	0.000507184	0.022114
Rmnd5a	3086.64	-0.418668	0.137346	-3.04827	0.00230166	0.0499792
Ahcyl2	2084.16	-0.418329	0.152057	-2.75113	0.00593901	0.0870243
Polr3h	2020.02	-0.417247	0.186961	-2.23173	0.0256328	0.197229
Jcad	2475.36	-0.417077	0.171911	-2.42613	0.0152609	0.14847
Lclat1	4325.01	-0.416998	0.165298	-2.52271	0.0116454	0.128308
mt-Nd4l	7928.38	-0.416908	0.207923	-2.00511	0.0449508	0.273634
Bvht	241.776	-0.416696	0.164685	-2.53026	0.0113978	0.126562
Gm10222	7938.52	-0.416378	0.208015	-2.00168	0.0453196	0.274945
Msi2	2868.72	-0.416008	0.155824	-2.66974	0.00759103	0.0992854
Rnf170-ps	138.476	-0.415875	0.156694	-2.65406	0.00795296	0.101977
Zswim3	284.673	-0.415175	0.115256	-3.6022	0.00031554	0.0165312
Creb3l2	2834.73	-0.414078	0.128649	-3.21866	0.0012879	0.0365451
Mgst2	734.619	-0.413987	0.181873	-2.27624	0.0228317	0.185806
Dus2	941.227	-0.413211	0.142926	-2.89108	0.0038392	0.0667953
Pdp2	432.978	-0.411452	0.153036	-2.68859	0.00717544	0.0968046
Synj2	3880.78	-0.411238	0.196285	-2.0951	0.0361619	0.242139
Ndfip1	6499.55	-0.410762	0.130297	-3.1525	0.00161878	0.041101
Sestd1	4670.73	-0.409925	0.133644	-3.0673	0.00216002	0.0483051
Rfesd	376.124	-0.409679	0.105531	-3.88207	0.000103571	0.00924678
Cdkn2aipnl	3483.64	-0.409637	0.124388	-3.29322	0.00099047	0.0313849
Fmnl2	2918.89	-0.408723	0.186835	-2.18762	0.0286976	0.210996
Zfp607b	194.951	-0.408551	0.146352	-2.79156	0.00524554	0.0802619
Colca2	154.149	-0.40847	0.17267	-2.36561	0.0180004	0.162925
Tubgcp6	1517.6	-0.408369	0.166043	-2.45941	0.0139164	0.141485
Gm28875	1030.71	-0.40792	0.137367	-2.96956	0.00298225	0.0576029
Zhx2	1095.7	-0.407443	0.141872	-2.8719	0.00408011	0.0693503
Uba3	4958.6	-0.406376	0.14776	-2.75024	0.00595509	0.0872004
Pced1b	1469.92	-0.405552	0.100218	-4.0467	5.19441e-05	0.00624424
Csnk1g3	2304.49	-0.405463	0.180218	-2.24985	0.0244583	0.192646
Etv4	4168.28	-0.405361	0.119473	-3.39289	0.000691586	0.0256233
Rufy1	1339.31	-0.404727	0.153265	-2.6407	0.0082735	0.104165
Smug1	891.267	-0.404194	0.160994	-2.51062	0.012052	0.130445
Gm11225	32.9688	-0.403732	0.194249	-2.07843	0.0376702	0.247277
Ppfibp1	5949.25	-0.403228	0.161487	-2.49697	0.0125261	0.133156
Rhoj	1233.1	-0.402706	0.17697	-2.27557	0.022872	0.185953
Casd1	1782.62	-0.402022	0.0956118	-4.20474	2.61387e-05	0.00428037
Slc25a33	631.899	-0.401403	0.159584	-2.51531	0.0118928	0.129702
Wfs1	680.244	-0.398669	0.157285	-2.53469	0.0112547	0.125864
Xpc	817.742	-0.397964	0.11405	-3.48938	0.000484139	0.0212387
Tgfa	324.664	-0.39732	0.185833	-2.13805	0.032513	0.227366
Spn	3581.48	-0.397295	0.119802	-3.31625	0.000912339	0.0299259
Mttp	505.37	-0.397101	0.176117	-2.25476	0.0241484	0.191509
Rccd1	242.285	-0.396135	0.114179	-3.46944	0.000521554	0.0223204
Chd5	217.793	-0.396045	0.174056	-2.27538	0.0228831	0.185953
Gm18960	42.4935	-0.395097	0.179234	-2.20437	0.0274986	0.205899
Mpp6	4763.2	-0.393448	0.159114	-2.47274	0.0134083	0.13802
2210417A02Rik	81.0897	-0.392002	0.191237	-2.04983	0.0403813	0.2582
Atp2b1	13112.2	-0.391656	0.173152	-2.26192	0.0237022	0.189623
Ctsl	76004.5	-0.391077	0.165134	-2.36824	0.0178729	0.162187
Rbm45	1598.49	-0.390284	0.0921148	-4.23694	2.26591e-05	0.00388867
Pla2g6	675.711	-0.389585	0.115913	-3.361	0.00077661	0.0268104
Nprl3	947.872	-0.389243	0.0891104	-4.36809	1.25336e-05	0.00274872
Otud7b	4747.07	-0.389128	0.162116	-2.4003	0.0163816	0.153659
Ggcx	1032.74	-0.388711	0.141976	-2.73787	0.00618393	0.088903
1700030K09Rik	629.264	-0.387231	0.104513	-3.70511	0.000211302	0.012804
Epn2	2858.69	-0.38694	0.16489	-2.34666	0.0189427	0.168125
Sspn	998.498	-0.386931	0.193813	-1.99641	0.0458896	0.276919
Slc1a4	1858.2	-0.386384	0.13635	-2.83377	0.0046002	0.0744781
Six4	440.576	-0.386055	0.169235	-2.28118	0.0225378	0.184464
Csgalnact2	2422.57	-0.385542	0.144851	-2.66163	0.00777624	0.100848
Ptpn3	788.483	-0.385111	0.163298	-2.35834	0.0183569	0.164767
Nptxr	3490.12	-0.384943	0.148338	-2.59504	0.00945809	0.113349
Lrrk2	2181.28	-0.384635	0.129272	-2.9754	0.00292608	0.0569213
Xkr5	616.529	-0.384137	0.107439	-3.57538	0.000349715	0.0175282
Ahi1	1275.75	-0.383552	0.124461	-3.08171	0.00205814	0.0469693
C87436	700.438	-0.383278	0.0816842	-4.69219	2.70296e-06	0.00111508
Klhl21	4018.44	-0.382911	0.164728	-2.3245	0.0200986	0.172947
Thap2	1309.37	-0.382588	0.189484	-2.0191	0.0434764	0.269505
Sh3bgrl2	891.506	-0.381896	0.135787	-2.81247	0.00491631	0.0768306
Klhdc1	474.004	-0.381855	0.161031	-2.37131	0.0177253	0.161748
Homez	138.843	-0.381325	0.147075	-2.59272	0.00952201	0.113773
Uaca	6381.27	-0.380393	0.0973814	-3.90621	9.37542e-05	0.00874442
Slc35d2	744.493	-0.380132	0.10768	-3.5302	0.00041524	0.0193646
Gm41760	62.3759	-0.379446	0.160891	-2.3584	0.0183538	0.164767
Letm2	73.3748	-0.379247	0.163219	-2.32354	0.0201501	0.173181
Cdyl2	639.202	-0.378783	0.123877	-3.05774	0.0022301	0.0492181
Alg12	684.148	-0.37851	0.0920276	-4.113	3.90546e-05	0.005483
Dpy19l1	3710.13	-0.378257	0.111022	-3.40705	0.000656695	0.0249335
0610009B22Rik	399.994	-0.378109	0.106834	-3.53922	0.00040131	0.0190183
Ficd	321.224	-0.377656	0.107043	-3.52808	0.000418584	0.0194361
Gm19610	99.284	-0.377383	0.17823	-2.11739	0.0342263	0.234651
Hist2h2be	274.544	-0.376448	0.186622	-2.01717	0.0436773	0.26967
Mical2	3036.36	-0.376022	0.138261	-2.71966	0.0065349	0.0917007
Sgsm2	847.125	-0.375687	0.118402	-3.17299	0.00150879	0.0398523
Gm5141	178.532	-0.375495	0.174199	-2.15555	0.0311186	0.221782
D630045J12Rik	1063.52	-0.374605	0.175253	-2.13751	0.0325563	0.227366
Tmem167	3027.82	-0.372892	0.124897	-2.98559	0.00283032	0.0561666
Zfp825	439.758	-0.371759	0.132446	-2.80687	0.00500257	0.0775398
Msh2	2054.79	-0.371208	0.117268	-3.16547	0.00154835	0.0402792
Shld3	55.6821	-0.371162	0.17601	-2.10876	0.0349654	0.237517
Foxa1	546.479	-0.370331	0.122432	-3.02479	0.00248807	0.0521741
Fndc3a	4914.89	-0.370076	0.180464	-2.05069	0.0402968	0.25789
Tmed7	5355.07	-0.369715	0.180826	-2.04459	0.0408952	0.260106
9330154J02Rik	258.652	-0.369223	0.170348	-2.16746	0.0301997	0.218056
Particl	70.9481	-0.369017	0.155418	-2.37435	0.01758	0.161303
Vldlr	5599.95	-0.367031	0.1822	-2.01443	0.0439639	0.270756
Rnf44	4568.05	-0.366967	0.12005	-3.05678	0.00223728	0.0493259
5830444B04Rik	226.52	-0.366638	0.16275	-2.25277	0.024274	0.192079
Cradd	306.105	-0.366346	0.154546	-2.37046	0.0177658	0.1619
Oxr1	2995.1	-0.366302	0.125261	-2.9243	0.00345233	0.062641
Mtmr14	1505.03	-0.365591	0.10869	-3.3636	0.000769342	0.0267921
Bicral	1093.86	-0.365534	0.133899	-2.72992	0.00633502	0.0903378
Ltbp1	15739.4	-0.365523	0.156305	-2.33853	0.01936	0.17
Acbd4	773.587	-0.365422	0.0871038	-4.19524	2.72581e-05	0.00436373
Gm14131	61.4747	-0.364038	0.17006	-2.14065	0.0323022	0.226767
Osbpl3	2746.58	-0.362939	0.175031	-2.07358	0.0381187	0.249382
Shq1	505.949	-0.361919	0.148954	-2.42974	0.0151095	0.1476
Trim56	5010.9	-0.361491	0.140098	-2.58027	0.00987224	0.116322
Dhcr7	823.943	-0.361133	0.112515	-3.20965	0.00132899	0.0371217
Tgif1	3929.8	-0.360573	0.147108	-2.45107	0.014243	0.143178
Six5	424.859	-0.360259	0.148724	-2.42232	0.0154216	0.148953
Atxn10	8863.7	-0.359738	0.129599	-2.77578	0.00550695	0.0820865
BC048403	553.15	-0.358649	0.137425	-2.60978	0.00905998	0.110241
Lrif1	752.704	-0.357309	0.169914	-2.10287	0.0354768	0.23985
Slc35g1	637.787	-0.357243	0.156322	-2.2853	0.0222954	0.18339
Golt1b	2404.21	-0.35715	0.137448	-2.59843	0.00936507	0.112498
Zfp93	324.577	-0.3563	0.133146	-2.676	0.00745059	0.0985997
Gmcl1	1230.83	-0.356165	0.110257	-3.23032	0.0012365	0.0357485
Cep41	490.009	-0.355576	0.117752	-3.01971	0.00253017	0.0527476
Abcb8	1678	-0.355051	0.168164	-2.11133	0.0347436	0.236609
Tmem29	537.678	-0.354827	0.0777617	-4.56301	5.04254e-06	0.00163898
Gm13340	83294.7	-0.35447	0.112659	-3.14641	0.00165287	0.0413257
Hspa9-ps1	242.53	-0.354255	0.167726	-2.1121	0.0346777	0.236311
Glg1	7194.67	-0.354204	0.119855	-2.95526	0.00312401	0.0588379
Far1	4431.87	-0.352934	0.175493	-2.0111	0.0443149	0.271782
Sike1	2205.69	-0.352816	0.0915804	-3.85252	0.000116906	0.0096087
Tle1	1954.93	-0.352446	0.152917	-2.30482	0.0211768	0.178642
Mterf1a	335.023	-0.352368	0.125501	-2.80769	0.0049899	0.0773994
Gm6039	1409.62	-0.352229	0.16028	-2.19759	0.0279785	0.207587
Gpr19	119.323	-0.351734	0.131809	-2.66851	0.00761887	0.0995372
Slx1b	241.949	-0.351677	0.105562	-3.33148	0.00086385	0.0287753
4931414P19Rik	249.544	-0.351602	0.10742	-3.27316	0.00106351	0.0327324
Astl	285.197	-0.350849	0.141352	-2.4821	0.013061	0.136742
Smim10l1	2610.64	-0.350307	0.17367	-2.01708	0.0436873	0.26967
Slc25a26	276.925	-0.350237	0.132548	-2.64233	0.00823377	0.103839
Mapk11	1111.98	-0.349767	0.122811	-2.84801	0.00439938	0.0726524
Rai14	6480.65	-0.349268	0.123431	-2.82966	0.00465968	0.0749883
Tgoln1	5282.67	-0.348992	0.117649	-2.9664	0.00301312	0.0578153
Apbb2	2270.76	-0.348471	0.152864	-2.27962	0.0226302	0.184727
Tnfaip8l1	626.821	-0.348373	0.100609	-3.46265	0.000534883	0.0225429
Gm35638	325.902	-0.347702	0.122687	-2.83406	0.00459603	0.0744668
Frmd4a	4305.97	-0.347534	0.167209	-2.07844	0.0376692	0.247277
mt-Co1	369431	-0.347113	0.113608	-3.05537	0.00224784	0.0493559
Prkar1b	388.173	-0.346914	0.161248	-2.15144	0.0314417	0.223194
Pigl	277.354	-0.3468	0.169651	-2.0442	0.0409337	0.260258
D6Wsu163e	1052.93	-0.34656	0.159782	-2.16896	0.0300859	0.217655
Ddx28	860.995	-0.345726	0.119397	-2.8956	0.00378432	0.0662163
Gm48048	266.471	-0.345572	0.153603	-2.24977	0.0244633	0.192646
Fbxl6	1784.29	-0.345409	0.0749479	-4.60866	4.05281e-06	0.00140227
Gm21378	1499.29	-0.34535	0.15831	-2.18148	0.0291479	0.213106
Gm20784	1499.34	-0.345128	0.158254	-2.18085	0.0291947	0.213167
Gm12418	195.722	-0.344186	0.118307	-2.90927	0.00362272	0.0641986
Ccdc77	482.482	-0.344022	0.156847	-2.19336	0.0282818	0.209063
Tmem74	901.042	-0.343971	0.168721	-2.03869	0.0414809	0.261744
Myl6b	640.578	-0.343829	0.128227	-2.68141	0.00733118	0.097743
Gm6264	822.221	-0.343703	0.0915732	-3.75331	0.000174516	0.0116264
Rrm2b	872.827	-0.343478	0.145785	-2.35606	0.0184701	0.165367
Exoc6b	3554.42	-0.343155	0.12187	-2.81575	0.00486642	0.0767801
Tmtc4	788.217	-0.343105	0.0921646	-3.72274	0.000197072	0.0123433
Polr1a	4122.79	-0.342945	0.165739	-2.06919	0.0385285	0.251379
Capg	13163.1	-0.342704	0.160778	-2.13154	0.033045	0.229462
Dnajc22	841.302	-0.342294	0.102266	-3.34709	0.000816654	0.0276323
Rad52	761.261	-0.341945	0.129573	-2.63901	0.00831489	0.104494
Pyroxd1	287.112	-0.341011	0.158847	-2.14679	0.0318099	0.224395
A930004D18Rik	336.434	-0.340754	0.123784	-2.75282	0.00590841	0.0867537
Abca2	4366.88	-0.340651	0.16809	-2.0266	0.0427033	0.266907
Usp39	2519.37	-0.340609	0.14552	-2.34064	0.0192507	0.169526
Rab11fip3	1563.06	-0.340526	0.11445	-2.97533	0.00292673	0.0569213
Extl3	2472.44	-0.340513	0.126131	-2.69968	0.00694072	0.0948611
Cnpy2	2686.47	-0.340377	0.0688194	-4.94595	7.57733e-07	0.000507965
Spcs3	5240.24	-0.340355	0.0728131	-4.67436	2.94868e-06	0.00119349
Bahcc1	1338.73	-0.339992	0.127101	-2.67497	0.00747359	0.0985999
Sft2d3	202.431	-0.339584	0.162063	-2.09539	0.0361367	0.2421
Gm49405	77.2324	-0.339536	0.172083	-1.97309	0.0484851	0.286609
Cacna1a	1350.53	-0.339337	0.159353	-2.12946	0.033216	0.230264
Gm3785	169.826	-0.339213	0.149282	-2.2723	0.0230684	0.186459
Bckdha	308.691	-0.339145	0.164227	-2.0651	0.0389132	0.252689
Krt80	1187.98	-0.338477	0.167531	-2.02039	0.0433434	0.26904
Ext1	3218.7	-0.33545	0.130502	-2.57045	0.0101565	0.118356
Gm4798	600.106	-0.335255	0.143833	-2.33085	0.0197612	0.171765
Pde4a	1380.1	-0.335053	0.118467	-2.82823	0.00468059	0.0752684
B230219D22Rik	4366.38	-0.334617	0.158995	-2.10458	0.0353283	0.2393
Tnip1	1347.73	-0.334006	0.0963599	-3.46624	0.000527793	0.0224514
Foxp1	3659.36	-0.333513	0.134913	-2.47207	0.0134333	0.138146
Gm15127	79.9147	-0.333372	0.164594	-2.02542	0.0428241	0.267442
Senp8	215.687	-0.332502	0.140979	-2.35852	0.0183478	0.164767
Acad10	589.907	-0.332378	0.134387	-2.4733	0.0133873	0.137919
C030006K11Rik	397.64	-0.332034	0.142241	-2.33431	0.0195794	0.170947
Mdfic	2765.36	-0.331703	0.156218	-2.12333	0.033726	0.232484
Nadsyn1	315.344	-0.331554	0.157842	-2.10054	0.0356814	0.240315
Kdm5a	2960.85	-0.331454	0.159991	-2.0717	0.0382931	0.25037
Mmab	718.14	-0.331384	0.113333	-2.92399	0.00345575	0.062641
Endov	713.016	-0.331103	0.122082	-2.71214	0.00668498	0.0928652
Grin2d	255.928	-0.330886	0.131649	-2.51339	0.0119577	0.129948
1600020E01Rik	378.989	-0.330759	0.104967	-3.15109	0.00162664	0.041101
AI413582	831.579	-0.330758	0.121196	-2.72912	0.00635043	0.0903378
Cdk5rap3	1084.38	-0.33061	0.0977312	-3.38285	0.000717374	0.0261724
Camk2n2	293.596	-0.329217	0.105434	-3.1225	0.00179325	0.0432719
Gtf2ird2	817.266	-0.329161	0.0995328	-3.30706	0.000942808	0.0305054
AW209491	595.732	-0.328802	0.116891	-2.8129	0.00490972	0.0768306
Tefm	307.97	-0.328593	0.0851713	-3.85802	0.000114308	0.0096087
Gm8234	94.6057	-0.328317	0.143918	-2.28128	0.022532	0.184464
1810014B01Rik	240.337	-0.328281	0.124137	-2.6445	0.00818112	0.103602
Nfe2l2	5980.15	-0.32702	0.135726	-2.40941	0.0159782	0.151935
Parvb	5193.61	-0.326723	0.103949	-3.14311	0.00167163	0.0415525
Gm14567	428.38	-0.326666	0.134094	-2.43609	0.014847	0.145966
Shld2	328.205	-0.32594	0.111017	-2.93594	0.00332543	0.0611644
Hagh	1122.23	-0.325806	0.081567	-3.99433	6.48773e-05	0.00710075
Apobr	1788.16	-0.325234	0.111577	-2.91488	0.00355824	0.063769
Pigp	590.526	-0.324637	0.11173	-2.90554	0.00366623	0.0646245
Enpp4	1746.19	-0.324545	0.127961	-2.53629	0.0112034	0.125502
Mindy1	5024.52	-0.32406	0.0918191	-3.52933	0.000416613	0.0193865
Runx2	1963.7	-0.323825	0.118115	-2.74161	0.00611385	0.0884118
Ubxn2a	1018.01	-0.323746	0.150525	-2.15077	0.031494	0.223194
Xrcc4	702.153	-0.322912	0.093405	-3.45712	0.000545979	0.0226983
Ifi203-ps	1587.55	-0.322705	0.14107	-2.28756	0.0221634	0.182549
Smarcad1	1963.6	-0.322372	0.152741	-2.11058	0.0348086	0.236787
Ppp4r2	7016.22	-0.321666	0.140975	-2.28173	0.0225053	0.184409
G6pc3	1263.84	-0.321155	0.106202	-3.024	0.00249459	0.0522597
Xpnpep3	1088.14	-0.321129	0.120899	-2.65618	0.00790308	0.101501
Mfsd3	158.392	-0.320656	0.141764	-2.2619	0.0237036	0.189623
Saysd1	271.155	-0.320579	0.131927	-2.42997	0.0150999	0.1476
Fbxo8	736.415	-0.319741	0.112243	-2.84865	0.00439055	0.0726184
Spr	1607.43	-0.318505	0.130015	-2.44976	0.0142953	0.14343
Gm9027	348.998	-0.318413	0.15722	-2.02527	0.0428393	0.267459
Plec	39221.9	-0.318333	0.146277	-2.17623	0.0295381	0.214579
Yipf2	177.292	-0.318143	0.112354	-2.8316	0.00463151	0.0747593
Xrcc5	1985.29	-0.317748	0.109946	-2.89004	0.00385193	0.0669082
Mtrr	1013.32	-0.317402	0.112426	-2.82321	0.0047546	0.0758731
Adal	418.142	-0.317335	0.130883	-2.42457	0.0153265	0.148731
Jrk	409.579	-0.317025	0.11659	-2.71914	0.00654514	0.0917689
Gpr161	715.359	-0.316679	0.121487	-2.6067	0.00914198	0.110848
Kctd15	322.921	-0.316559	0.1481	-2.13747	0.0325597	0.227366
Nbeal2	484.946	-0.316353	0.147085	-2.15083	0.03149	0.223194
Mfsd6	2539.73	-0.316242	0.148935	-2.12336	0.033724	0.232484
Eif2ak3	1030.47	-0.316063	0.113872	-2.77559	0.00551019	0.0820865
Clcc1	1853.1	-0.315949	0.11043	-2.86107	0.00422217	0.0708843
Samd4	1705.13	-0.315797	0.138363	-2.28237	0.0224675	0.184276
Prxl2c	1632.73	-0.31574	0.118802	-2.6577	0.0078676	0.101306
Gm8546	313.803	-0.315574	0.140313	-2.24907	0.0245078	0.192646
Gm6728	352.025	-0.315543	0.0999546	-3.15687	0.00159475	0.0409971
Smim13	1145.57	-0.315458	0.131093	-2.40637	0.0161118	0.152529
Sgms1	2928.54	-0.315213	0.159277	-1.97903	0.0478129	0.284359
Zfp839	385.443	-0.314889	0.0919029	-3.42632	0.000611823	0.0240195
Sdr39u1	299.328	-0.314757	0.13645	-2.30676	0.0210683	0.178171
Ddr1	1006.43	-0.314074	0.103924	-3.02215	0.00250987	0.0525284
Atg12	1912.1	-0.313888	0.143904	-2.18123	0.0291665	0.213106
Tmem230	1243.66	-0.313615	0.0993716	-3.15598	0.0015996	0.0409971
Mterf1b	261.398	-0.313351	0.143463	-2.1842	0.0289478	0.212179
Eif1a	6981.48	-0.312466	0.150135	-2.08123	0.0374128	0.246492
Gm10651	592.031	-0.311955	0.0987008	-3.16061	0.00157439	0.0406399
Fndc3b	4114.1	-0.311154	0.143398	-2.16987	0.0300169	0.217423
Gm6087	420.399	-0.310976	0.1533	-2.02854	0.0425047	0.266148
Gm28901	578.913	-0.310878	0.148678	-2.09095	0.0365324	0.24321
Ifi203	8120.97	-0.31059	0.130925	-2.37228	0.0176789	0.161726
Tigar	639.722	-0.310467	0.146194	-2.12367	0.0336979	0.232484
Abcc4	1476.89	-0.309971	0.14183	-2.18551	0.0288513	0.211669
Cbx7	1313.37	-0.309944	0.130131	-2.38179	0.0172287	0.158964
Gm16380	125.672	-0.309686	0.136797	-2.26384	0.0235841	0.189202
Rnf170	633.153	-0.309657	0.109621	-2.8248	0.00473101	0.0757852
Tcf12	5590.67	-0.308992	0.155582	-1.98604	0.0470294	0.281154
D430020J02Rik	422.698	-0.308578	0.152233	-2.02702	0.0426608	0.26681
Mks1	407.085	-0.308494	0.124703	-2.47383	0.0133675	0.137865
B3galnt2	1476.79	-0.307433	0.0903388	-3.40312	0.00066622	0.0250553
Gm15091	93.5489	-0.307047	0.148845	-2.06286	0.0391258	0.253545
Prune1	1154.06	-0.306905	0.072192	-4.25124	2.12595e-05	0.00370779
Gm47882	993.333	-0.306769	0.143185	-2.14246	0.0321563	0.226021
Tada3	1175.43	-0.30641	0.118578	-2.58403	0.0097654	0.115739
Gng5	4519.22	-0.306301	0.124868	-2.453	0.0141672	0.142496
Tmc6	497.608	-0.305951	0.122404	-2.49951	0.0124366	0.132599
Pigg	741.75	-0.304734	0.148428	-2.05308	0.0400647	0.256941
Gm9173	79.4435	-0.304684	0.148719	-2.04873	0.040489	0.258811
Adcy6	2630.43	-0.304562	0.102575	-2.96917	0.00298609	0.0576029
Luzp4	203.635	-0.304084	0.126951	-2.39529	0.0166071	0.15518
Anxa7	8219.24	-0.303679	0.129814	-2.33934	0.0193177	0.169889
Rab7b	2154.54	-0.302921	0.130026	-2.3297	0.019822	0.171876
Kif21a	1678.4	-0.302588	0.13303	-2.27458	0.0229309	0.186235
Mterf2	158.375	-0.302238	0.129864	-2.32734	0.0199471	0.172334
Copg1	7500.24	-0.30166	0.108996	-2.76762	0.00564679	0.0835222
Spred1	4351.07	-0.301486	0.152379	-1.97853	0.0478686	0.284532
Gm11675	570.743	-0.301461	0.0811505	-3.71484	0.000203335	0.0125705
Klhdc2	3359.52	-0.301028	0.104008	-2.89429	0.00380017	0.0663854
Gm2427	289.013	-0.300799	0.097106	-3.09763	0.00195074	0.0453876
Stambp	909.387	-0.300637	0.109685	-2.74091	0.00612689	0.0884481
Rpia	1155.64	-0.30013	0.104435	-2.87384	0.00405508	0.0690942
Cdk6	6363.67	-0.29982	0.139113	-2.15523	0.0311441	0.221814
Gm12663	419.874	-0.298756	0.108936	-2.74249	0.00609757	0.0883588
Asb3	590.015	-0.298678	0.106024	-2.81709	0.00484607	0.0767048
Sp140	2687.14	-0.298457	0.0934409	-3.19408	0.00140279	0.038522
Atg101	890.654	-0.298132	0.14238	-2.09391	0.0362678	0.242443
Cbx3-ps1	398.721	-0.298084	0.140902	-2.11554	0.0343837	0.235054
4833439L19Rik	3846.07	-0.297635	0.0774506	-3.84291	0.000121587	0.00980554
Gm49933	144.147	-0.297481	0.137629	-2.16146	0.0306596	0.219764
Ghitm	11652.5	-0.297431	0.122222	-2.43354	0.014952	0.146729
Znrd1as	176.006	-0.297267	0.134473	-2.2106	0.0270634	0.203564
Zfp706	5477.54	-0.297264	0.115716	-2.56892	0.0102016	0.118671
Gm13651	319.314	-0.297175	0.11663	-2.54801	0.0108339	0.123228
Rbpms	1745.32	-0.297114	0.118271	-2.51215	0.0119998	0.130251
Slc38a2	19068.4	-0.297007	0.120049	-2.47405	0.0133591	0.137865
Elk3	7461.66	-0.296958	0.0856808	-3.46587	0.000528526	0.0224514
Mrm3	407.912	-0.296245	0.0683296	-4.33553	1.45406e-05	0.00296385
Gm10193	422.187	-0.296188	0.101567	-2.91619	0.00354333	0.0636515
2020-03-08	3275.62	-0.296146	0.128007	-2.31352	0.0206941	0.176503
Gm12430	119.214	-0.295859	0.14662	-2.01786	0.0436054	0.26967
Lrrc61	126.767	-0.295651	0.136176	-2.17109	0.0299243	0.21687
Cep44	809.04	-0.295612	0.0755554	-3.91252	9.13369e-05	0.00865527
4933421O10Rik	158.185	-0.295556	0.141761	-2.08489	0.0370795	0.245276
Ccdc14	669.632	-0.294919	0.120348	-2.45054	0.014264	0.143255
Ppp1r10	1463.61	-0.294701	0.116203	-2.53609	0.01121	0.125509
Tmem175	470.099	-0.294013	0.0965118	-3.0464	0.00231602	0.0501346
Ipmk	2817.52	-0.29368	0.129701	-2.26427	0.0235573	0.189128
Slc35b4	2059.59	-0.293656	0.133096	-2.20635	0.0273595	0.205144
Abraxas1	807.567	-0.293476	0.0960525	-3.05537	0.00224781	0.0493559
Zscan22	723.914	-0.293197	0.100621	-2.91388	0.00356962	0.0638258
Lyrm9	231.824	-0.292783	0.130746	-2.23933	0.0251343	0.195068
Rad51c	328.13	-0.291569	0.142467	-2.04657	0.0407002	0.259668
Eogt	1141.89	-0.291297	0.111482	-2.61295	0.00897642	0.110065
Csrnp2	547.36	-0.291002	0.105831	-2.74967	0.00596553	0.0872937
Polr2k	722.321	-0.290556	0.130189	-2.23181	0.0256276	0.197229
Lacc1	1722.24	-0.290487	0.136186	-2.13302	0.0329228	0.228788
Ppp1r14d	80.3178	-0.290402	0.144915	-2.00394	0.045076	0.273919
Gm7446	645.828	-0.290371	0.110349	-2.63138	0.00850397	0.10618
Gsdme	1006.07	-0.289813	0.146767	-1.97465	0.0483074	0.28604
Rptor	2156.69	-0.289792	0.10881	-2.66329	0.00773808	0.100422
Chmp3	5612.38	-0.28934	0.0953463	-3.03462	0.0024084	0.0515108
Chrac1	1654.31	-0.289148	0.110613	-2.61405	0.00894751	0.109995
Tcf19	3526.42	-0.288765	0.0886589	-3.25704	0.00112582	0.0338725
2210418O10Rik	661.308	-0.288605	0.11523	-2.5046	0.0122591	0.131557
Pex6	1392.06	-0.288401	0.0932206	-3.09375	0.00197645	0.0455902
Nat9	507.063	-0.28772	0.122438	-2.34993	0.018777	0.167208
6330403L08Rik	509.409	-0.286353	0.138381	-2.06931	0.0385166	0.251379
Rwdd4a	1885.88	-0.286071	0.116951	-2.44608	0.014442	0.144299
Leprotl1	3348.6	-0.285802	0.135326	-2.11195	0.0346904	0.236322
Rnf103	1362.72	-0.285645	0.121633	-2.34841	0.0188537	0.167613
Hdhd2	237.09	-0.285485	0.132911	-2.14794	0.0317184	0.224044
Anapc11	1969.95	-0.28543	0.104671	-2.72694	0.00639252	0.090647
Tmem106b	2492.43	-0.285322	0.140538	-2.03021	0.042335	0.265769
Gm9349	441.374	-0.284635	0.116025	-2.45321	0.0141587	0.142496
Prpf40b	862.338	-0.28434	0.113932	-2.4957	0.012571	0.13337
Flywch1	1359.78	-0.284071	0.118337	-2.40053	0.0163715	0.153631
Pigf	428.782	-0.283402	0.140196	-2.02148	0.0432303	0.268656
Pxn	6258.4	-0.283258	0.117146	-2.41799	0.0156066	0.150279
Anxa4	5555.94	-0.283252	0.135266	-2.09404	0.0362564	0.242443
Pole4	1980.48	-0.283029	0.11135	-2.54178	0.0110289	0.124195
Laptm4b	1738.61	-0.283026	0.135268	-2.09234	0.0364083	0.242917
Fbxo31	1064.07	-0.28302	0.0924064	-3.06277	0.00219295	0.048699
Dele1	2384.42	-0.282731	0.139845	-2.02175	0.0432024	0.268656
Nudcd1	2672.58	-0.282313	0.0824381	-3.42455	0.000615826	0.0240195
Mettl17	518.017	-0.281869	0.119222	-2.36423	0.0180678	0.163196
Iars	9143.8	-0.281704	0.114611	-2.45792	0.0139745	0.141485
Cbx3-ps4	528.918	-0.280777	0.137514	-2.04181	0.0411703	0.261065
Dlg3	1338.28	-0.280447	0.139404	-2.01176	0.0442453	0.271574
Ppm1k	250.515	-0.280257	0.125645	-2.23055	0.0257112	0.197755
Ppa2	2192.15	-0.280226	0.140555	-1.9937	0.0461848	0.277912
Dusp6	8808.12	-0.280218	0.117236	-2.3902	0.0168392	0.156514
Casp3	3187.12	-0.279767	0.128477	-2.17757	0.0294384	0.214374
Gm7368	219.93	-0.279509	0.133879	-2.08777	0.0368187	0.244153
Rnf113a2	473.171	-0.278914	0.133206	-2.09386	0.0362729	0.242443
Adamtsl5	1578.56	-0.278741	0.139803	-1.99381	0.046173	0.277912
Zfp438	134.269	-0.278345	0.11982	-2.32302	0.020178	0.173213
Sdc2	5028.84	-0.278341	0.0970934	-2.86674	0.0041473	0.0699983
St7	969.165	-0.278037	0.112949	-2.46162	0.0138309	0.141018
Stk10	1633.41	-0.277848	0.108075	-2.57088	0.0101441	0.118331
Rab7-ps1	2031.1	-0.277808	0.122233	-2.27277	0.0230399	0.186371
Hmgcr	3181.41	-0.27752	0.104486	-2.65604	0.00790643	0.101501
Ttc27	1491.49	-0.277228	0.0851809	-3.25458	0.00113562	0.0340717
Tmf1	2093.49	-0.276885	0.129493	-2.13822	0.0324993	0.227366
Slc37a3	1529.34	-0.276809	0.11257	-2.45899	0.0139327	0.141485
F8a	278.235	-0.27625	0.114864	-2.40502	0.0161718	0.152894
Gm4849	243.092	-0.275996	0.105977	-2.60429	0.00920658	0.111235
Tmem143	543.973	-0.275887	0.0814845	-3.38576	0.000709812	0.0261182
Dip2c	1415.15	-0.275877	0.130437	-2.11503	0.0344273	0.235277
Spop	5976.57	-0.275618	0.0971084	-2.83825	0.0045362	0.0738371
Mmut	1716.78	-0.275328	0.124863	-2.20504	0.0274515	0.205681
Mtdh	6598.43	-0.274964	0.0871938	-3.15348	0.00161338	0.041101
Trappc12	1148.19	-0.274303	0.0786416	-3.48801	0.000486622	0.0213041
Ube2e2	933.164	-0.274258	0.10226	-2.68197	0.00731909	0.0976753
Bsn	675.446	-0.273727	0.117683	-2.32596	0.0200205	0.17267
Zfp1	400.135	-0.272514	0.103689	-2.62817	0.0085845	0.106633
Stn1	3105.32	-0.27234	0.123222	-2.21016	0.0270939	0.203722
Gm18342	400.321	-0.272271	0.0902206	-3.01784	0.00254584	0.052822
Pcyt2	1316.01	-0.271815	0.105462	-2.57737	0.00995558	0.116976
Ripor1	2658.69	-0.27127	0.0957984	-2.83168	0.00463049	0.0747593
Rhno1	1871.14	-0.270686	0.0970186	-2.79004	0.00527016	0.0804497
Pot1a	1234.32	-0.2705	0.10188	-2.65509	0.00792879	0.101728
Rbsn	2161.41	-0.27047	0.108366	-2.49589	0.0125641	0.13337
Tor4a	3051.97	-0.270002	0.0981018	-2.75227	0.00591844	0.0868416
Prmt2	1407.74	-0.269152	0.126358	-2.13007	0.0331654	0.230099
Fam32a	3167.62	-0.269125	0.0890903	-3.02081	0.002521	0.0527099
Mafg	3970.09	-0.268598	0.0952961	-2.81857	0.00482386	0.0765892
Dhrs11	209.726	-0.268331	0.124056	-2.16298	0.0305428	0.219371
Nol8	1935.48	-0.268269	0.133088	-2.01573	0.043828	0.270221
Kri1	618.711	-0.268066	0.120374	-2.22694	0.0259512	0.198752
Fbxo4	960.437	-0.267872	0.0996917	-2.687	0.0072097	0.0970888
Tom1l2	2047.82	-0.267871	0.0887163	-3.01941	0.0025327	0.0527489
Zkscan5	515.28	-0.267835	0.125282	-2.13785	0.0325291	0.227366
Tulp3	3229.8	-0.267772	0.09631	-2.78031	0.00543073	0.0814376
Pts	707.688	-0.267764	0.133132	-2.01126	0.0442978	0.271782
Rnf181	2218.47	-0.26771	0.135872	-1.97032	0.048802	0.286916
Dus4l	460.326	-0.267426	0.106466	-2.51184	0.0120103	0.130256
Chchd5	1024.27	-0.267414	0.0832506	-3.21215	0.00131744	0.0369918
Cbx2	887.694	-0.267356	0.1055	-2.53418	0.011271	0.125864
Ergic2	1347.06	-0.267292	0.119677	-2.23345	0.0255195	0.19671
Hdac5	1768.67	-0.267132	0.10143	-2.63366	0.0084471	0.10566
Zfp219	822.484	-0.266479	0.116829	-2.28093	0.0225525	0.184514
Etv5	2639.09	-0.2664	0.103397	-2.57647	0.00998152	0.117007
Golgb1	2698.3	-0.266396	0.132211	-2.01493	0.0439117	0.27061
Sra1	1819.91	-0.265765	0.135559	-1.96051	0.0499359	0.290778
Fam8a1	1877.52	-0.265677	0.107622	-2.46862	0.0135635	0.139093
Letmd1	1186.5	-0.265614	0.0932228	-2.84924	0.00438236	0.0725873
Aldh3a2	1898.46	-0.265094	0.110993	-2.38838	0.0169229	0.157088
Tsen2	411.932	-0.264632	0.115279	-2.29557	0.0217006	0.180365
Tmem19	1160.38	-0.264573	0.129603	-2.04141	0.0412104	0.261103
Mrps16	1496.34	-0.264433	0.111534	-2.37087	0.0177461	0.161812
Noc3l	2176.52	-0.264282	0.12768	-2.06987	0.0384642	0.251259
Ppm1d	669.058	-0.263246	0.0997962	-2.63783	0.00834376	0.104734
Mettl23	312.952	-0.263048	0.0980844	-2.68185	0.00732155	0.0976753
Kcnn4	4553.01	-0.262644	0.126937	-2.06908	0.0385386	0.251379
Tex2	1604	-0.262552	0.107608	-2.4399	0.0146915	0.14537
Pcbp1	11071.4	-0.262483	0.098675	-2.66008	0.00781226	0.100957
Hhat	576.098	-0.261957	0.129755	-2.01887	0.043501	0.269505
Sinhcaf	1663.35	-0.261591	0.132548	-1.97356	0.0484316	0.286371
Gm14970	1598.05	-0.26108	0.129691	-2.01309	0.0441048	0.271254
Eef1d	12077.5	-0.261074	0.0827092	-3.15653	0.00159656	0.0409971
Tmem267	1217.25	-0.26036	0.122282	-2.12918	0.0332397	0.230316
Srebf1	3629.08	-0.260248	0.116771	-2.2287	0.0258336	0.198205
Ensa	6625.5	-0.26021	0.0827739	-3.14362	0.00166872	0.0415525
Oxnad1	869.436	-0.259762	0.10732	-2.42044	0.0155016	0.149524
Oxsm	330.448	-0.25966	0.11994	-2.16492	0.030394	0.218649
Grcc10	138.892	-0.259107	0.120673	-2.14718	0.0317786	0.224274
Swsap1	282.007	-0.258938	0.114759	-2.25637	0.0240477	0.191005
Pmm1	938.714	-0.258837	0.11775	-2.19819	0.0279356	0.207472
Ccdc28a	293.406	-0.258767	0.13136	-1.96991	0.0488488	0.287018
Cbx6	9933.91	-0.258695	0.0989493	-2.61442	0.00893802	0.109942
Ssbp1	2198.32	-0.258207	0.119364	-2.1632	0.0305262	0.219371
Rhbdd2	1754.74	-0.257688	0.128141	-2.01098	0.0443277	0.271782
Gm44419	167.421	-0.256882	0.111378	-2.30641	0.0210878	0.178171
Atp6v1c1	3304.12	-0.256821	0.0944333	-2.7196	0.00653601	0.0917007
Ccnd2	6580.89	-0.256454	0.103886	-2.4686	0.0135644	0.139093
Fam83h	965.025	-0.255841	0.112873	-2.26663	0.023413	0.188535
Anxa1	25322	-0.255611	0.0811918	-3.14824	0.00164255	0.041209
Gcat	1437.06	-0.255573	0.108657	-2.35212	0.0186668	0.166503
Knop1	2024.88	-0.255491	0.0869462	-2.9385	0.00329809	0.0609235
Pvt1	774.982	-0.255243	0.122245	-2.08796	0.0368012	0.244153
Bloc1s3	345.757	-0.254983	0.098714	-2.58305	0.00979324	0.115877
Tmem43	4431.73	-0.25456	0.088724	-2.86912	0.00411614	0.0697467
Trmt12	273.959	-0.254025	0.114997	-2.20898	0.0271761	0.204197
Cfap97	1169.55	-0.253452	0.126305	-2.00667	0.0447848	0.273195
Wdr25	203.711	-0.253095	0.111596	-2.26797	0.0233311	0.188087
Ppm1l	1500.2	-0.252564	0.100144	-2.52202	0.0116683	0.128429
Acaca	2894.85	-0.252562	0.126183	-2.00156	0.0453325	0.274945
Zfp637	687.015	-0.252535	0.10636	-2.37435	0.0175799	0.161303
Zbtb7a	3178.95	-0.252307	0.115292	-2.18842	0.0286392	0.210774
Tyk2	1270.26	-0.251915	0.118828	-2.11999	0.0340069	0.23352
Ciao3	804.301	-0.250675	0.0823807	-3.04288	0.00234325	0.0504186
Derl1	5048.09	-0.250244	0.0993391	-2.51909	0.0117659	0.129094
Naglu	1388.13	-0.250233	0.0990248	-2.52697	0.0115052	0.12755
Chd1l	1109.2	-0.250201	0.122719	-2.03881	0.041469	0.261744
Baiap2l1	43058.5	-0.249807	0.111303	-2.24438	0.024808	0.193661
Dnajc21	2344.54	-0.24958	0.121398	-2.05589	0.0397933	0.255889
Zbtb44	1452.62	-0.248858	0.117497	-2.11799	0.0341759	0.23438
Triobp	4721.32	-0.248768	0.0691974	-3.59505	0.00032433	0.0168088
Gpr89	1049.4	-0.248704	0.101151	-2.45874	0.0139425	0.141485
Cul1	4879.15	-0.24868	0.0926867	-2.68302	0.00729607	0.0976389
Maf1	2774.35	-0.248486	0.0834566	-2.97743	0.00290677	0.0568892
Fbxw5	2091.47	-0.248191	0.0735458	-3.37465	0.000739098	0.0265136
Tm9sf2	6614.18	-0.248021	0.0942616	-2.6312	0.00850846	0.10618
Gm20775	630.605	-0.24757	0.102957	-2.4046	0.0161902	0.15293
Gabarapl2	2560.59	-0.247344	0.0912875	-2.70951	0.00673834	0.0933188
Ube2b	2498.25	-0.247012	0.0677671	-3.64502	0.000267372	0.0147068
Exosc5	1327.01	-0.246252	0.0784773	-3.13788	0.00170175	0.0420576
Tars2	2583.08	-0.246138	0.107522	-2.28918	0.0220689	0.182312
Tm7sf3	1991.18	-0.245882	0.105433	-2.33211	0.0196952	0.171465
Wdr24	849.224	-0.245731	0.0600955	-4.08901	4.33221e-05	0.00582922
Gm6055	913.646	-0.245661	0.0929159	-2.64391	0.00819546	0.103658
Pam	9708.86	-0.24522	0.121877	-2.01203	0.0442166	0.271553
Gm7353	799.423	-0.245009	0.0912333	-2.68552	0.00724176	0.0971184
Sphk2	927.441	-0.244747	0.102782	-2.38122	0.0172552	0.159139
Pskh1	1431.49	-0.244296	0.108232	-2.25716	0.0239983	0.190954
Hemk1	441.826	-0.244271	0.0816863	-2.99035	0.00278655	0.0557217
Repin1	1110.62	-0.243704	0.105768	-2.30414	0.0212147	0.178689
Gm12435	13649.8	-0.242801	0.116731	-2.08	0.0375252	0.246935
Cebpz	3643.78	-0.242605	0.0994154	-2.44031	0.0146745	0.145268
Cdadc1	678.194	-0.242323	0.106935	-2.26607	0.0234468	0.188665
Golph3	4267.31	-0.242132	0.0718857	-3.36828	0.000756375	0.0267366
Herpud2	1891.77	-0.24192	0.110658	-2.18619	0.0288016	0.211376
Rpusd1	715.969	-0.241712	0.0672763	-3.59282	0.000327115	0.0168684
Spcs1	3279.26	-0.241661	0.0855867	-2.82358	0.00474904	0.0758574
Agk	1068.08	-0.241618	0.118176	-2.04457	0.0408977	0.260106
Coq2	1709.84	-0.241368	0.0898651	-2.68589	0.00723372	0.0971184
Mcat	665.432	-0.241206	0.0999167	-2.41407	0.0157755	0.151011
Atg13	1542	-0.240712	0.0858318	-2.80447	0.00503998	0.0778945
Snx25	2054.13	-0.240465	0.115694	-2.07846	0.0376674	0.247277
Tmem186	715.083	-0.239998	0.11067	-2.1686	0.0301128	0.217722
Thumpd2	209.367	-0.239625	0.118807	-2.01692	0.0437044	0.26967
Gm7803	9129.42	-0.239615	0.117434	-2.04041	0.0413093	0.26152
Gm7535	495.393	-0.238998	0.115043	-2.07746	0.0377588	0.247707
Sptlc1	1519.26	-0.238846	0.0948864	-2.51718	0.0118299	0.12936
Gm11793	1851.19	-0.238782	0.115783	-2.06232	0.0391772	0.2536
Zfyve21	620.639	-0.238513	0.0890083	-2.67967	0.00736941	0.098009
Gtf2ird1	1210.13	-0.23829	0.0854552	-2.78847	0.00529569	0.0805923
Cops7a	4536.1	-0.238189	0.113079	-2.10639	0.0351705	0.238381
Sqle	3910.79	-0.237678	0.101456	-2.34267	0.0191465	0.168817
2020-09-09	7433.46	-0.237411	0.0966768	-2.45572	0.0140602	0.141872
Trappc9	1401.33	-0.237263	0.0842866	-2.81496	0.00487839	0.0767801
Mtrf1	213.56	-0.237062	0.116064	-2.04252	0.0411004	0.26087
Clp1	667.373	-0.237035	0.113599	-2.08659	0.036925	0.244546
Qtrt2	1187.79	-0.236967	0.100884	-2.3489	0.0188292	0.167464
Tex261	4417.3	-0.236026	0.106859	-2.20877	0.0271908	0.204211
Paip2b	3018.43	-0.235878	0.10534	-2.2392	0.0251428	0.195068
Ankrd13b	1704.87	-0.235126	0.0843234	-2.78838	0.00529718	0.0805923
Paqr4	660.613	-0.235097	0.093461	-2.51546	0.0118877	0.129702
Ccnd1	25474.7	-0.234884	0.0975317	-2.40829	0.0160276	0.152135
Sh3pxd2b	6351.34	-0.234589	0.0954492	-2.45774	0.0139814	0.141485
Nsun3	367.625	-0.234481	0.105687	-2.21863	0.0265121	0.201609
Med21	1181.44	-0.234468	0.110525	-2.12139	0.033889	0.232934
Ptprs	5249.61	-0.234303	0.115186	-2.03413	0.0419381	0.26352
Gm5829	350.864	-0.233825	0.103024	-2.26962	0.0232305	0.187438
Rnf168	1521.25	-0.233526	0.10004	-2.33433	0.0195785	0.170947
Bms1	4187.32	-0.233215	0.113161	-2.0609	0.0393121	0.253923
2810006K23Rik	505.433	-0.23313	0.0751473	-3.1023	0.0019202	0.0449206
Mief1	1834.97	-0.23294	0.064759	-3.59703	0.000321868	0.0167998
Cmtr2	809.865	-0.232593	0.114626	-2.02914	0.0424441	0.26601
Neil1	233.968	-0.232537	0.111303	-2.08923	0.0366874	0.24381
Top1mt	509.771	-0.23252	0.102523	-2.26798	0.0233307	0.188087
Hnrnpf	25752.3	-0.232122	0.109365	-2.12245	0.0337996	0.232659
Senp1	3175.68	-0.232109	0.0951767	-2.43872	0.0147394	0.145575
St13	9880.32	-0.232064	0.0580653	-3.9966	6.42591e-05	0.00706916
Sf3b4	8171.6	-0.231884	0.0915608	-2.53257	0.011323	0.126182
Rmi1	933.629	-0.231858	0.0986181	-2.35107	0.0187194	0.166833
Poglut2	1507.09	-0.231778	0.116973	-1.98147	0.0475386	0.283198
Vps28	2332.58	-0.231449	0.113417	-2.0407	0.0412811	0.261459
Pitpnm2	1424.34	-0.231431	0.109316	-2.11709	0.0342523	0.234688
Ino80b	429.772	-0.231263	0.102129	-2.26443	0.0235477	0.189122
Zscan25	889.073	-0.231012	0.108525	-2.12865	0.0332835	0.230545
Mbtps1	8145.62	-0.230861	0.092756	-2.48891	0.0128135	0.13534
Adsl	3522.84	-0.230762	0.0920551	-2.50678	0.0121835	0.130934
Gsto1	9185.23	-0.230741	0.111003	-2.0787	0.0376452	0.247277
Ptrh2	1141.47	-0.230623	0.083189	-2.77228	0.00556645	0.0827523
Josd1	4414.21	-0.230365	0.0526764	-4.37322	1.22427e-05	0.00274872
Gm15519	173.168	-0.230184	0.100339	-2.29407	0.0217866	0.180841
Rab10	4472.8	-0.229638	0.105963	-2.16716	0.0302228	0.218076
Zfp746	1396.12	-0.229039	0.083484	-2.7435	0.00607875	0.0882283
Zfr	3945.64	-0.228939	0.0928829	-2.46481	0.0137085	0.140169
Zc3h3	1053.83	-0.228	0.0852826	-2.67346	0.00750729	0.0987496
Lman1	5965.93	-0.227771	0.0942263	-2.41727	0.0156374	0.150292
Tmem39a	1208.7	-0.22757	0.0795263	-2.86156	0.00421557	0.0708843
Myg1	2139.47	-0.227378	0.111134	-2.04599	0.0407574	0.259676
Gm5499	606.206	-0.227266	0.113941	-1.99459	0.0460879	0.277563
Zfp707	369.747	-0.227032	0.115671	-1.96273	0.049677	0.290051
Dap	10146.3	-0.227029	0.115683	-1.96251	0.0497029	0.290051
Pibf1	468.863	-0.226542	0.0890947	-2.54271	0.0109996	0.124061
Ccdc51	330.559	-0.226397	0.10004	-2.26306	0.0236321	0.189375
Cbx3-ps8	461.481	-0.226141	0.106481	-2.12378	0.0336889	0.232484
Zfp180	2038.03	-0.224981	0.0899724	-2.50055	0.0124	0.132385
Zbtb14	1239.17	-0.224968	0.104916	-2.14427	0.0320115	0.225225
Prpsap2	1057.17	-0.224803	0.0880647	-2.55271	0.0106889	0.122296
Zfp869	1441.97	-0.224709	0.0675413	-3.32698	0.000877922	0.0291535
Ybey	151.194	-0.224096	0.110522	-2.02761	0.0425997	0.266583
Trim68	509.315	-0.223749	0.0975866	-2.29283	0.021858	0.181121
Uri1	2591.05	-0.223501	0.0972889	-2.2973	0.0216018	0.179892
Gm5487	1309.06	-0.223355	0.108376	-2.06093	0.0393095	0.253923
Zfp664	5223.48	-0.223024	0.100399	-2.22137	0.0263257	0.200832
Hspa13	1756.7	-0.222449	0.106581	-2.08715	0.0368747	0.244374
Gm4202	5953.45	-0.222302	0.0731614	-3.03851	0.00237749	0.0510019
Mcm9	429.684	-0.221621	0.112474	-1.97042	0.0487899	0.286916
St7l	1393.83	-0.220903	0.10754	-2.05414	0.0399619	0.256742
Immt	8661.5	-0.220597	0.0960214	-2.29738	0.0215974	0.179892
AI987944	538.964	-0.220527	0.100771	-2.18839	0.0286409	0.210774
Flad1	787.324	-0.220069	0.0630019	-3.49305	0.000477536	0.0210351
Npdc1	5285.23	-0.219943	0.0736967	-2.98443	0.00284106	0.0562237
Gm6473	270.05	-0.219808	0.104131	-2.11088	0.0347826	0.236787
Srp54a	7197.7	-0.21885	0.0910417	-2.40384	0.0162238	0.15304
Prmt3	2739.98	-0.218789	0.0884648	-2.47317	0.013392	0.137919
Rarg	5427.29	-0.218752	0.0977336	-2.23825	0.0252048	0.19531
Tspyl2	1839.14	-0.218422	0.0764323	-2.85772	0.00426692	0.0712881
Vmp1	4587.21	-0.218171	0.110192	-1.97992	0.0477121	0.283958
Supt7l	651.598	-0.218164	0.0912842	-2.38995	0.0168509	0.156555
Ano6	3458.11	-0.217795	0.0818916	-2.65955	0.00782447	0.100968
Srp54b	7228.94	-0.217695	0.0922292	-2.36037	0.0182565	0.164213
Zfp212	892.822	-0.217465	0.096882	-2.24464	0.0247913	0.193601
Itfg1	3313.36	-0.217445	0.0710741	-3.05941	0.00221775	0.0491311
2810004N23Rik	2716.14	-0.217352	0.0780881	-2.78342	0.00537896	0.081131
Ublcp1	1207.85	-0.216594	0.0849867	-2.54856	0.0108168	0.123099
3110040N11Rik	279.104	-0.216581	0.0990275	-2.18708	0.0287368	0.211117
Pcnx4	852.331	-0.216472	0.106914	-2.02473	0.042895	0.267695
Slc35e1	2835.34	-0.216287	0.0812912	-2.66065	0.00779911	0.100848
Zc3h4	2761.81	-0.21628	0.0872075	-2.48006	0.0131361	0.136916
Slc9a8	1457.93	-0.216254	0.0721095	-2.99897	0.00270893	0.0550362
Mob1a	10976.8	-0.215923	0.0992718	-2.17507	0.0296249	0.215064
Gtf2h4	949.138	-0.215776	0.0601994	-3.58436	0.000337912	0.017153
Tmem177	315.764	-0.215668	0.0875238	-2.46411	0.0137354	0.140311
Ankrd46	1937.02	-0.215358	0.0794098	-2.71198	0.00668827	0.0928652
Rpp14	1124.82	-0.215286	0.0849886	-2.53312	0.0113054	0.126113
Mgat2	3295.22	-0.214818	0.0881518	-2.43692	0.0148131	0.145767
Cnbp	21327.6	-0.214316	0.100588	-2.13064	0.033119	0.229851
Klhl8	472.835	-0.214177	0.098328	-2.17819	0.0293921	0.214171
Ccdc47	3369.75	-0.213302	0.0910781	-2.34197	0.0191822	0.169062
Rnmt	1549.92	-0.212942	0.0841373	-2.53089	0.0113775	0.126526
Srp54c	6758.51	-0.212462	0.0895844	-2.37163	0.0177096	0.161748
Gm1848	584.721	-0.212364	0.0991545	-2.14174	0.0322142	0.22628
Adpgk	2268.69	-0.212307	0.103818	-2.045	0.0408552	0.260067
Pard6a	253.426	-0.212306	0.103167	-2.0579	0.0396001	0.255029
Tpra1	1419.81	-0.211753	0.0851357	-2.48724	0.0128739	0.135432
Gm3724	681.936	-0.211566	0.10547	-2.00594	0.0448625	0.273251
Meak7	418.703	-0.211456	0.0927354	-2.28021	0.0225952	0.184592
Tcf20	3495.58	-0.211411	0.0985495	-2.14523	0.0319346	0.224905
Zbtb24	492.633	-0.211081	0.0782532	-2.69742	0.00698797	0.0954167
Atp9b	2408.32	-0.210771	0.0712914	-2.95647	0.00311184	0.0587962
Sars	12050.8	-0.21049	0.0928521	-2.26693	0.0233944	0.188455
Slc35b3	814.693	-0.209823	0.102541	-2.04623	0.040734	0.259676
Brpf3	1764.5	-0.209625	0.0920242	-2.27793	0.0227307	0.185195
Nbr1	3901.18	-0.208802	0.0918589	-2.27308	0.0230216	0.186371
Tm2d3	754.396	-0.208757	0.0880527	-2.37082	0.0177486	0.161812
Gpatch1	917.399	-0.20858	0.106034	-1.9671	0.049172	0.288365
Zfp623	1010.62	-0.208231	0.0546382	-3.81109	0.000138353	0.0106369
Bloc1s6	1593.91	-0.208182	0.0930224	-2.23798	0.0252224	0.195333
Wdr53	318.373	-0.207981	0.0920109	-2.2604	0.0237966	0.189889
Mphosph8	1052.19	-0.2077	0.0967335	-2.14714	0.0317822	0.224274
Aasdhppt	1146.19	-0.207676	0.0918302	-2.26152	0.0237272	0.189641
Fam91a1	4904.6	-0.207634	0.0912532	-2.27536	0.0228844	0.185953
Ap5s1	413.534	-0.207491	0.0975703	-2.12658	0.0334554	0.231362
Dnaja3	2739.41	-0.20725	0.091194	-2.27263	0.0230488	0.186371
Gtpbp3	1334.9	-0.206286	0.0888562	-2.32157	0.0202562	0.173814
Dpp9	3957.84	-0.206094	0.0757205	-2.72177	0.00649336	0.0913452
Gm14287	1604.74	-0.205999	0.0751472	-2.74127	0.00612025	0.0884118
Prkaa1	3032.93	-0.205896	0.078807	-2.61267	0.00898393	0.110065
Ubl3	2516.59	-0.205425	0.0962057	-2.13527	0.0327388	0.228024
Trabd	3255.45	-0.20537	0.0760283	-2.70124	0.00690824	0.0945954
Clpb	1614.65	-0.205133	0.0979255	-2.09479	0.0361897	0.242228
Ralbp1	4651.73	-0.204916	0.0676717	-3.02809	0.00246103	0.0519115
Inf2	6826.7	-0.204894	0.0638108	-3.21097	0.00132288	0.0370262
Pde12	933.419	-0.204617	0.100337	-2.03929	0.0414211	0.261651
Dnajc3	4833.42	-0.204434	0.0711962	-2.87142	0.00408627	0.0693503
Naxd	1453.72	-0.204138	0.0554346	-3.6825	0.000230958	0.0135369
Rnf139	1227.28	-0.204006	0.0915008	-2.22955	0.0257772	0.197843
Gskip	893.392	-0.203758	0.0769003	-2.64964	0.00805768	0.102767
Slc10a7	837.3	-0.203673	0.0723387	-2.81555	0.00486941	0.0767801
Ppm1a	4615.32	-0.203642	0.0937339	-2.17256	0.0298136	0.216214
Mtap	11281.8	-0.203567	0.0995353	-2.04517	0.0408381	0.260067
Bcr	1616.48	-0.203111	0.0997331	-2.03655	0.0416953	0.262564
Dctn1	6023.99	-0.20297	0.0930351	-2.18165	0.0291353	0.213106
Ecd	1666.07	-0.202402	0.0758093	-2.66988	0.00758782	0.0992854
Rab4a	561.642	-0.202398	0.0988558	-2.04741	0.040618	0.259559
1110012L19Rik	692.886	-0.202317	0.0898716	-2.25118	0.0243742	0.192517
Itfg2	735.927	-0.201727	0.096885	-2.08212	0.0373311	0.246105
Irak1	6351.06	-0.201483	0.0936673	-2.15105	0.0314725	0.223194
Lrrc20	455.257	-0.201407	0.0974215	-2.06738	0.0386987	0.251794
Large1	1534.67	-0.20132	0.0943692	-2.13332	0.0328985	0.228766
Fkbpl	148.313	-0.201203	0.101474	-1.98279	0.0473908	0.282711
Tax1bp1	7701.1	-0.201137	0.0930096	-2.16255	0.0305761	0.219371
Pafah2	597.256	-0.20094	0.0720246	-2.78988	0.00527281	0.0804497
Pex11b	1036.15	-0.199918	0.0959905	-2.08269	0.0372798	0.24607
Lysmd4	280.345	-0.198071	0.101045	-1.96022	0.0499704	0.2909
Ercc4	544.963	-0.19724	0.082316	-2.39613	0.0165693	0.155013
Nrde2	514.603	-0.197145	0.0931445	-2.11655	0.0342977	0.234765
Apex1	664.277	-0.196866	0.0864625	-2.2769	0.0227925	0.185558
Megf8	5225.96	-0.196818	0.0933839	-2.10762	0.0350639	0.237835
Faf2	3244.48	-0.196767	0.0801126	-2.45613	0.0140443	0.141848
Tatdn1	538.283	-0.196127	0.0681414	-2.87824	0.00399904	0.068501
Vwa8	1689.46	-0.19577	0.0847851	-2.30902	0.0209427	0.177785
Atf1-ps	707.75	-0.195203	0.0969806	-2.0128	0.0441354	0.271287
Nr1h2	3070.74	-0.194624	0.0729617	-2.66748	0.00764232	0.0996614
Bcat2	1334.7	-0.194059	0.0842751	-2.30269	0.0212965	0.178948
Abhd17c	1658.61	-0.193935	0.0926529	-2.09313	0.0363372	0.24261
Mars	5595.49	-0.19385	0.0896379	-2.16259	0.0305726	0.219371
Atf1	3377.11	-0.193563	0.0971158	-1.99311	0.0462491	0.278053
Dnajb12	1863.63	-0.193348	0.0725427	-2.6653	0.00769207	0.100128
St6galnac6	1590.27	-0.1928	0.0914408	-2.10846	0.0349908	0.237591
Dhx8	1762.75	-0.192505	0.0817006	-2.35623	0.0184615	0.165367
Iqsec1	2609.87	-0.192452	0.0925196	-2.08012	0.0375145	0.246935
Acvr1	2136.03	-0.191719	0.0706208	-2.71477	0.00663222	0.0925061
Hmg20a	1536.29	-0.191664	0.088856	-2.15702	0.0310044	0.221481
Hmg20b	1422.37	-0.191608	0.0812214	-2.35908	0.0183202	0.164713
Aebp2	3034.06	-0.191601	0.0852627	-2.24719	0.0246279	0.193028
Sirt6	540.368	-0.191598	0.072385	-2.64692	0.0081228	0.103107
Gm9044	422.081	-0.191198	0.0916588	-2.08597	0.0369812	0.244776
Gm9040	422.119	-0.191197	0.0916142	-2.08698	0.0368902	0.244401
Adipor2	4872.9	-0.190692	0.0817155	-2.33361	0.0196163	0.171061
Zfp592	1931.41	-0.190639	0.0868122	-2.196	0.0280921	0.208091
Dnajb2	1543.38	-0.190086	0.0829052	-2.29281	0.0218591	0.181121
2210016L21Rik	952.285	-0.189899	0.0764427	-2.4842	0.0129844	0.136206
Zc3h10	505.264	-0.189819	0.0826143	-2.29766	0.0215814	0.179862
Nfkbil1	614.461	-0.189506	0.0944609	-2.00619	0.0448362	0.273195
Dimt1	922.668	-0.189285	0.0791623	-2.3911	0.016798	0.156267
Samd14	1343.64	-0.189124	0.0853358	-2.21624	0.0266754	0.202174
Zpr1	2619.39	-0.18891	0.0815148	-2.31749	0.0204772	0.175011
Cdk10	1083.66	-0.188831	0.0844838	-2.23512	0.0254094	0.196214
Tmx2	2118.5	-0.188483	0.0828336	-2.27545	0.0228791	0.185953
Cant1	2065.13	-0.187679	0.0477074	-3.93395	8.35603e-05	0.00829877
Tk2	978.101	-0.186535	0.076038	-2.45319	0.0141597	0.142496
Clptm1l	5640.01	-0.186322	0.0925762	-2.01263	0.0441533	0.271319
Rxrb	2599.95	-0.186216	0.073032	-2.54979	0.0107788	0.122797
Gpr108	1702.41	-0.186064	0.0780243	-2.38469	0.0170934	0.158191
Fam192a	1831.6	-0.186011	0.0693781	-2.68112	0.00733767	0.0977687
Arfip2	1435.7	-0.185258	0.0730607	-2.53567	0.0112232	0.125592
Sec31a	8719.73	-0.185084	0.0846475	-2.18652	0.0287773	0.21127
Casp2	2208.2	-0.185037	0.079623	-2.32391	0.0201301	0.173112
Tsr2	1211.26	-0.184039	0.0804549	-2.28748	0.0221676	0.182549
Wipi2	4255.19	-0.183709	0.0713156	-2.57601	0.00999486	0.1171
Gm9045	567.313	-0.182921	0.08317	-2.19937	0.027852	0.207424
Gm9049	567.352	-0.182921	0.0831313	-2.20038	0.0277796	0.207119
Ctbp2	1720.42	-0.182309	0.0925018	-1.97086	0.0487394	0.286916
Rybp	3832.56	-0.182245	0.0881898	-2.06651	0.0387801	0.25222
Gemin2	616.263	-0.182181	0.0753627	-2.41738	0.0156325	0.150292
Srpr	5850.59	-0.182144	0.0634284	-2.87165	0.00408333	0.0693503
Pafah1b2	5175.35	-0.181922	0.0816765	-2.22734	0.0259243	0.198688
Mbip	407.469	-0.181238	0.0914302	-1.98225	0.0474511	0.282834
Tma16	1388.53	-0.181219	0.0895491	-2.02369	0.0430023	0.267855
Gm9048	422.821	-0.180907	0.0841469	-2.1499	0.0315634	0.223318
Mrps18b	728.173	-0.180772	0.0889695	-2.03184	0.0421697	0.26482
Akt2-ps	948.36	-0.180621	0.0828008	-2.18139	0.0291545	0.213106
Gm9046	366.053	-0.180074	0.090476	-1.9903	0.0465582	0.279063
Cav1	32254.4	-0.179999	0.0896669	-2.00742	0.0447046	0.272962
Mrm1	448.842	-0.178787	0.0859439	-2.08028	0.0375	0.246935
Smpd1	1186.79	-0.177516	0.0807438	-2.1985	0.0279133	0.207472
Dcaf11	1200.47	-0.177495	0.0897249	-1.97821	0.0479046	0.284668
Magt1	3082.01	-0.177325	0.0887407	-1.99823	0.0456913	0.276338
Mesd	1947.37	-0.176879	0.0648656	-2.72685	0.00639419	0.090647
Zc3hav1	6097.57	-0.176814	0.0841025	-2.10236	0.0355214	0.23985
Sec63	4827.44	-0.176418	0.0628639	-2.80635	0.00501068	0.0776095
Rnf166	1316.85	-0.175771	0.0669345	-2.62602	0.008639	0.107124
Wdr4	1638.74	-0.175585	0.078346	-2.24116	0.025016	0.19486
Tm9sf1	2137.07	-0.175584	0.0680182	-2.58142	0.00983951	0.116155
Terf2	1369.59	-0.175062	0.0598705	-2.92401	0.00345552	0.062641
Hsf1	2502.89	-0.174625	0.0780698	-2.23678	0.0253009	0.195799
Zfp146	2991.17	-0.174402	0.0882123	-1.97708	0.0480331	0.284957
Zfp598	4172.26	-0.173781	0.0831144	-2.09086	0.0365405	0.24321
Saraf	3272.1	-0.173487	0.0658472	-2.6347	0.00842124	0.105521
Patz1	1081.22	-0.173465	0.0735952	-2.35702	0.0184222	0.165146
Trappc6b	1645.22	-0.173142	0.0717077	-2.41456	0.0157544	0.150876
Eif3l	9262.85	-0.173109	0.0594098	-2.91382	0.00357034	0.0638258
Btbd9	956.729	-0.172878	0.0758534	-2.27911	0.0226607	0.184765
Dnajc10	8886.37	-0.172878	0.0793482	-2.17873	0.029352	0.214024
Wdr61	1986.73	-0.172111	0.0638985	-2.69351	0.00707044	0.0958149
Ddx10	1710.07	-0.172088	0.0805285	-2.13698	0.0325994	0.227496
Map2k5	1034.14	-0.172043	0.0681136	-2.52582	0.0115428	0.127589
Mettl1	1087.74	-0.171595	0.0602938	-2.84598	0.00442749	0.0728363
Thap12	3789.47	-0.171415	0.0758824	-2.25896	0.0238858	0.1902
Prr3	798.083	-0.171001	0.0816951	-2.09316	0.0363353	0.24261
Yif1b	1280.97	-0.170948	0.0803683	-2.12705	0.0334156	0.231162
Pgam5	3115.79	-0.170161	0.0796158	-2.13728	0.032575	0.2274
Opa3	2582.23	-0.169348	0.0716698	-2.36289	0.0181329	0.163547
Bap1	2323.74	-0.169067	0.0548909	-3.08006	0.00206957	0.04708
Pphln1	2374.8	-0.168979	0.0801255	-2.10893	0.0349508	0.237493
Sympk	6596.15	-0.168698	0.0811643	-2.07848	0.0376652	0.247277
Pwp1	3177.2	-0.168169	0.0728707	-2.30777	0.021012	0.177951
Irf2	1662.06	-0.166037	0.0669219	-2.48105	0.0130996	0.136891
Snx14	1076.64	-0.165566	0.0788105	-2.10081	0.0356575	0.240315
Mcm7	9641.87	-0.165488	0.0806923	-2.05085	0.0402817	0.25787
Srek1ip1	692.396	-0.164341	0.0730735	-2.24898	0.0245139	0.192646
Ddx23	5015.84	-0.164302	0.0465807	-3.52725	0.0004199	0.0194551
Zfp628	588.368	-0.163031	0.0688304	-2.36859	0.0178561	0.162103
Yju2	409.075	-0.162701	0.0805882	-2.01892	0.0434961	0.269505
Seh1l	3577.95	-0.162653	0.0809515	-2.00927	0.0445089	0.272334
Ascc1	849.778	-0.161163	0.0721284	-2.23439	0.0254575	0.19638
Efr3a	4166.83	-0.160707	0.0774857	-2.07402	0.0380771	0.249382
Zfp865	1501.28	-0.159748	0.0773095	-2.06634	0.0387962	0.25222
Ssr1	10904.6	-0.158943	0.0605607	-2.62452	0.00867722	0.107295
Pbx3	857.396	-0.158728	0.0777206	-2.04229	0.0411229	0.26087
Mettl3	636.214	-0.157988	0.0804486	-1.96384	0.0495485	0.289701
Gtpbp1	3042.26	-0.157318	0.0707333	-2.2241	0.0261419	0.199885
Ramac	1061.77	-0.157313	0.066395	-2.36934	0.0178198	0.162103
Actr6	557.357	-0.157201	0.0659494	-2.38366	0.0171417	0.158406
Rbfox2	7283.66	-0.155611	0.0670833	-2.31967	0.0203587	0.174346
Fkrp	1172.83	-0.154698	0.0736052	-2.10172	0.0355778	0.24008
Rnf34	1144.98	-0.154325	0.0641147	-2.40702	0.0160832	0.15246
Ubl7	1409.51	-0.154144	0.065101	-2.36776	0.0178962	0.162261
Poglut1	1313.61	-0.154114	0.0771765	-1.9969	0.0458358	0.276743
Hdgfl2	3610.78	-0.153177	0.0766878	-1.9974	0.0457812	0.276648
Apeh	1502.87	-0.152293	0.0706524	-2.15553	0.0311207	0.221782
Cyhr1	2774.43	-0.151833	0.0660758	-2.29786	0.0215695	0.179833
Twistnb	1268.73	-0.151545	0.0735368	-2.0608	0.0393218	0.253923
Fbxl14	3009.87	-0.151119	0.0605061	-2.49759	0.0125042	0.133156
Thoc7	867.727	-0.150773	0.0616022	-2.44752	0.0143843	0.143924
Mterf3	1122.95	-0.150368	0.0690769	-2.17682	0.0294937	0.214433
Elp3	2405.05	-0.149053	0.0639758	-2.32983	0.019815	0.171876
Ankle2	2653.8	-0.14788	0.0724946	-2.03987	0.0413633	0.261651
Aga	1205.26	-0.146747	0.0637415	-2.30222	0.021323	0.17896
Aco2	8682.93	-0.145202	0.0665754	-2.18102	0.029182	0.213147
1110004F10Rik	3683.74	-0.144764	0.0646072	-2.24069	0.0250464	0.194955
Slc25a17	1832.65	-0.138279	0.0697761	-1.98175	0.0475067	0.283087
Gm10698	5777.67	-0.134821	0.0664624	-2.02854	0.0425052	0.266148
Khsrp	7387.13	-0.130517	0.0544278	-2.39799	0.0164853	0.154341
Fbxw8	2782.74	-0.122644	0.0546262	-2.24516	0.0247581	0.193496
Cdc16	2362.67	-0.122273	0.0553856	-2.20766	0.0272681	0.204673
Trappc13	1640.39	-0.116968	0.0561402	-2.0835	0.0372054	0.245881
Gm5521	2057.4	-0.115573	0.0545626	-2.11817	0.0341609	0.234352
Csnk1g2	3839.84	-0.114994	0.0503325	-2.28469	0.0223308	0.183591
Cdc5l	3597.23	-0.110304	0.0554771	-1.98828	0.0467807	0.28014
Gm7887	868.284	-0.109349	0.0539149	-2.02817	0.0425429	0.266306
Las1l	2280.53	-0.108369	0.0440801	-2.45845	0.0139537	0.141485
Tfam	1604.37	-0.105772	0.0433387	-2.44059	0.0146632	0.145268
Yap1	3264.24	-0.104138	0.0455085	-2.28832	0.0221191	0.182429
Dynll2	3785.61	-0.103244	0.0497869	-2.07371	0.0381062	0.249382
Pigq	2699.12	-0.0967831	0.0452276	-2.13991	0.0323618	0.22702
Kctd20	3198.09	-0.0957631	0.0381337	-2.51124	0.0120307	0.130411
Morf4l2	11880	-0.0953779	0.0451372	-2.11307	0.034595	0.235897
Rnf40	2070.63	0.0972455	0.0493228	1.97161	0.0486536	0.286916
Dcaf10	1265.47	0.103889	0.0506736	2.05017	0.0403482	0.258142
Mfn2	3791.74	0.10438	0.0488655	2.13608	0.0326732	0.22767
Lrrc47	1159.19	0.104448	0.0499746	2.09003	0.0366153	0.243489
Ppp1cc	10075.6	0.107603	0.0453247	2.37406	0.0175938	0.161346
Slc25a3	19681.6	0.113049	0.0414684	2.72616	0.00640763	0.0906705
Ppp1ccb	5538.84	0.113324	0.0414055	2.73694	0.00620133	0.0889839
Etfa	2861.25	0.114569	0.0496686	2.30667	0.0210732	0.178171
Ndufs1	3549.64	0.114848	0.0571639	2.0091	0.0445267	0.272366
Ywhae	19140.5	0.118937	0.0565869	2.10184	0.035567	0.24008
Uvrag	961.064	0.121347	0.0513934	2.36113	0.0182191	0.164079
Idh3b	4628.43	0.121875	0.0535174	2.27729	0.022769	0.185437
Anapc7	1719.42	0.124973	0.0565825	2.20868	0.027197	0.204211
Plekhf2	798.197	0.129644	0.0634809	2.04225	0.0411269	0.26087
Map3k7	2993.74	0.131036	0.0628025	2.08648	0.036935	0.244546
Gm9761	2854.02	0.133202	0.0647177	2.0582	0.0395712	0.254954
Ewsr1	9978.32	0.13512	0.0602286	2.24345	0.0248681	0.19406
Rnf20	2403.91	0.136648	0.0567801	2.40662	0.016101	0.152502
Gm7962	538.722	0.136829	0.068432	1.99948	0.045556	0.275865
Cep104	1800.92	0.139016	0.0675036	2.05938	0.0394579	0.25457
Nrf1	1540.87	0.139394	0.0459573	3.03312	0.00242042	0.0515108
Akt1	10525.1	0.140443	0.060563	2.31896	0.0203974	0.174537
Slc9a1	1665.31	0.142331	0.0574289	2.47838	0.0131979	0.137129
Nckipsd	469.956	0.144014	0.0717864	2.00615	0.0448406	0.273195
Pip5k1c	2389.23	0.147142	0.0729274	2.01765	0.0436281	0.26967
Orc3	1431.79	0.147201	0.0570686	2.57937	0.00989821	0.116476
Snx6	3268.38	0.147252	0.0672584	2.18935	0.0285714	0.210479
Ncbp1	2906.46	0.155013	0.0783213	1.97919	0.0477948	0.28433
Cops5	3197.07	0.155033	0.074934	2.06893	0.0385527	0.251379
Akirin1	2128.03	0.155054	0.0662258	2.34129	0.0192171	0.1693
Vcp-rs	9090.01	0.1553	0.0701201	2.21478	0.0267752	0.202319
Gna13	3653.27	0.155555	0.0627808	2.47775	0.0132215	0.137209
Gabpb1	1246.18	0.157541	0.0666855	2.36245	0.0181547	0.163568
Actr3	12029.1	0.160768	0.0815106	1.97236	0.0485685	0.286786
Gm8822	4605.04	0.162062	0.0766338	2.11476	0.0344503	0.235359
Gm9144	542.839	0.16331	0.0828581	1.97096	0.0487281	0.286916
Kdm1a	3493.34	0.163782	0.067538	2.42504	0.0153069	0.148731
Pxdn	3528.05	0.164402	0.0696424	2.36066	0.0182425	0.164213
Dmap1	707.876	0.1659	0.0788604	2.10372	0.0354027	0.239653
Otud6b	1729.38	0.167286	0.0695783	2.40429	0.016204	0.15293
Tsc22d4	2602.19	0.167987	0.083809	2.0044	0.0450268	0.273863
Kif22	2858.14	0.168616	0.0732845	2.30083	0.021401	0.179132
Pea15a	3793.38	0.168646	0.0757494	2.22637	0.0259896	0.198905
Gne	720.729	0.169045	0.0716649	2.35883	0.0183329	0.164758
Naxe	1652.64	0.169762	0.0840899	2.01882	0.0435062	0.269505
Vps51	944.119	0.16999	0.0742288	2.29008	0.0220165	0.182074
Dcaf15	1885.26	0.173941	0.0875939	1.98577	0.0470593	0.281154
Mtfr1l	2177.84	0.17432	0.0888103	1.96283	0.0496655	0.290051
Gm6627	1012.78	0.175612	0.078813	2.22822	0.025866	0.198383
Actr2	7400.85	0.176295	0.071731	2.45772	0.0139823	0.141485
Rragc	3984.84	0.176321	0.0780289	2.25969	0.0238407	0.189984
Vcp	13900.5	0.17634	0.0740322	2.38194	0.0172219	0.158964
Pip4p2	1206.38	0.177093	0.0666704	2.65625	0.00790147	0.101501
Vamp3	4781.15	0.178525	0.0739152	2.41526	0.0157238	0.150771
Cd151	3625.64	0.178732	0.0716537	2.49439	0.0126173	0.133729
Eloa	2414.9	0.180115	0.0665067	2.70822	0.00676445	0.0934994
Uchl5	1771.3	0.180223	0.0888025	2.02948	0.042409	0.265989
Bbip1	842.889	0.183132	0.0820243	2.23266	0.0255714	0.196969
Nln	1859.69	0.184103	0.074881	2.45861	0.0139477	0.141485
Otud3	307.133	0.185326	0.0915785	2.02368	0.0430027	0.267855
Med16	901.868	0.186285	0.0876379	2.12562	0.0335351	0.231764
Stard3	853.984	0.187268	0.0845438	2.21505	0.0267569	0.202319
Map7d1	3865.31	0.188459	0.0955875	1.97158	0.0486572	0.286916
Sdhb	3344.27	0.188917	0.0895124	2.11052	0.0348139	0.236787
Rab5c	6829.69	0.189694	0.090807	2.08898	0.0367096	0.243882
Gm10093	1774.56	0.190061	0.0797397	2.38352	0.0171479	0.158406
Phka2	976.63	0.190718	0.0928694	2.05362	0.0400124	0.256759
Nfyc	1667.85	0.191028	0.079138	2.41385	0.0157848	0.151033
Gdi2	11728.8	0.191615	0.0652605	2.93616	0.00332304	0.0611644
Leprot	1895.72	0.191933	0.0934589	2.05366	0.0400084	0.256759
Abhd12	2306.11	0.192027	0.0824139	2.33003	0.0198043	0.171876
Dynlt1f	4897.08	0.193296	0.0869267	2.22367	0.0261705	0.200003
Szrd1	3678.61	0.194397	0.069921	2.78023	0.00543201	0.0814376
Bcar1	2665.93	0.194931	0.0904346	2.15549	0.0311237	0.221782
Arhgef10l	1392.35	0.195297	0.0892572	2.18802	0.0286681	0.210901
Hdac1	3991.8	0.197142	0.0812464	2.42647	0.0152466	0.148399
Gm5824	483.175	0.197285	0.0977015	2.01926	0.0434602	0.269505
Arpc5	7453.7	0.197957	0.0757799	2.61227	0.00899442	0.110067
Cptp	842.014	0.198173	0.059425	3.33485	0.000853469	0.0285968
Zfp710	953.461	0.199119	0.0695952	2.8611	0.0042217	0.0708843
Efcab7	340.898	0.199782	0.0891741	2.24036	0.0250676	0.195013
Dnajc16	635.444	0.200057	0.0591127	3.38434	0.000713499	0.0261724
Sptlc2	2822.2	0.201012	0.0614373	3.27183	0.00106856	0.0327467
Apaf1	1455.26	0.20104	0.0895376	2.24531	0.0247481	0.193496
Nasp	3839.16	0.201411	0.0961358	2.09507	0.0361651	0.242139
Arl2bp	932.804	0.201648	0.102384	1.96952	0.0488934	0.287045
Elf4	2344.45	0.201731	0.0968775	2.08233	0.037312	0.246105
Tubb5	57733.3	0.201859	0.0846937	2.3834	0.0171535	0.158406
Tmem268	387.283	0.202809	0.0994464	2.03938	0.0414124	0.261651
Ski	3918.36	0.203755	0.0811936	2.5095	0.0120902	0.13071
Ap2a2	5900.42	0.204203	0.0975865	2.09254	0.0363905	0.24289
Srrm1	7232.49	0.205043	0.0896264	2.28775	0.0221522	0.182549
Clta	5502.82	0.205613	0.0998244	2.05975	0.0394228	0.254422
Ccnb2	2343.56	0.206174	0.099328	2.07569	0.0379227	0.248605
Aurka	2319.87	0.206444	0.0940719	2.19454	0.0281967	0.208722
Mier1	1315.84	0.206525	0.103978	1.98624	0.0470066	0.281154
Hnrnpdl	6234.22	0.207691	0.0870164	2.3868	0.0169955	0.157625
Dynlt1a	4640.28	0.208593	0.095596	2.18202	0.0291077	0.213106
Fzr1	2114.94	0.209823	0.082018	2.55825	0.01052	0.1212
Slc31a1	1671.67	0.210567	0.0825058	2.55214	0.0107063	0.122296
Gmds	1211.4	0.210806	0.103354	2.03965	0.0413851	0.261651
Mgat1	2146.75	0.211077	0.0719564	2.9334	0.00335273	0.0614199
Fkbp15	1647.94	0.211094	0.0783589	2.69394	0.00706133	0.095752
Acadl	4518.43	0.211158	0.0933524	2.26195	0.0237005	0.189623
Ttc4	839.512	0.211186	0.0751566	2.80994	0.00495503	0.0770814
Pdhx	786.68	0.211451	0.0866862	2.43927	0.0147168	0.14549
Dynlt1c	5163.97	0.211544	0.0937585	2.25627	0.0240539	0.191005
Grk2	4425.66	0.21215	0.104157	2.03682	0.0416676	0.262538
Sdcbp	8568.43	0.213255	0.0843444	2.52838	0.011459	0.127103
Miip	1537.38	0.215093	0.101224	2.12492	0.033593	0.232089
Ripk2	561.707	0.215917	0.084243	2.56302	0.0103766	0.120066
Ugp2	2305.47	0.216397	0.0937585	2.30803	0.0209977	0.177923
Tmem63a	1704.73	0.217008	0.0925284	2.34531	0.0190112	0.168392
Actb	135345	0.217667	0.104085	2.09124	0.0365068	0.24321
Ndc1	1798.61	0.218616	0.0883087	2.47559	0.0133015	0.137847
Lasp1	6923.62	0.218825	0.0701785	3.11811	0.00182013	0.0436261
Dynlt1b	4946.95	0.218959	0.101209	2.16344	0.0305076	0.219319
Prpf38a	1263.01	0.219451	0.0941749	2.33025	0.0197929	0.171876
Eri3	1618.95	0.220812	0.102959	2.14466	0.0319804	0.225135
Pdss1	634.84	0.221051	0.109554	2.01774	0.0436181	0.26967
Tubb4b-ps2	1177.14	0.221431	0.0961786	2.30229	0.0213188	0.17896
Cmpk1	2238.99	0.221957	0.112845	1.96692	0.0491922	0.288404
Mrpl48	1130.09	0.222028	0.11004	2.01771	0.0436217	0.26967
Pfn1	21105.4	0.22366	0.112621	1.98595	0.0470391	0.281154
Psmb2	3824.46	0.223792	0.104995	2.13145	0.0330522	0.229462
Tle3	2021.59	0.224055	0.100835	2.22199	0.0262839	0.200584
Fam204a	751.493	0.224629	0.10155	2.21201	0.0269661	0.203117
Bub1b	3866.02	0.226449	0.0929882	2.43524	0.0148819	0.146175
Ddx39	5436.62	0.226463	0.0938845	2.41215	0.0158588	0.151403
Blvra	976.099	0.226715	0.111013	2.04224	0.0411273	0.26087
Smc2	4773.3	0.226873	0.103577	2.19039	0.0284959	0.210139
Tacc3	5711.5	0.227301	0.109617	2.07359	0.0381171	0.249382
Ube2j2	1925.21	0.227948	0.115468	1.97413	0.0483671	0.286177
Tubb4b-ps1	4867.47	0.229409	0.100649	2.2793	0.0226493	0.184743
Rnf169	919.443	0.230661	0.10387	2.22067	0.0263734	0.201052
Hmgcl	648.801	0.231591	0.103839	2.23028	0.0257288	0.197755
Ndufs8	1471.04	0.232921	0.107958	2.1575	0.0309665	0.221284
Dcaf12	2053.15	0.233559	0.0685677	3.40626	0.000658605	0.0249618
Prdx6	8010.69	0.233589	0.109511	2.13302	0.0329233	0.228788
Arap1	2665.1	0.234139	0.0966222	2.42324	0.0153827	0.148731
Gusb	3140.63	0.2348	0.0822186	2.8558	0.00429281	0.0716648
Tubb4b	14648.3	0.235108	0.0969857	2.42415	0.0153442	0.148731
Gnb1	18331.7	0.235866	0.0819763	2.87725	0.0040116	0.068517
Taok3	1006.48	0.236519	0.0879776	2.6884	0.00717957	0.0968046
Plk1	2398.94	0.236708	0.0882127	2.68338	0.00728816	0.0975941
Ubap1	1617.57	0.237079	0.0734812	3.22638	0.00125365	0.0360501
St3gal4	1382.34	0.237974	0.0853857	2.78705	0.00531907	0.0808405
Ctnnbip1	698.573	0.238323	0.09523	2.50261	0.0123282	0.131969
Stx12	2598.29	0.238729	0.0758292	3.14824	0.00164254	0.041209
Lzic	1427.3	0.239339	0.0962798	2.48587	0.0129235	0.135833
Tceanc2	443.633	0.23991	0.085868	2.79394	0.00520708	0.0799015
Mpp1	3084.61	0.239927	0.0756059	3.17339	0.00150669	0.0398523
Galns	897.969	0.240535	0.0715643	3.3611	0.00077633	0.0268104
Csrp1	3557.07	0.240694	0.119763	2.00975	0.0444581	0.272102
Hmox2	924.519	0.241885	0.0745956	3.24261	0.0011844	0.0348538
Pip4k2a	1202.24	0.242046	0.101453	2.3858	0.0170421	0.157853
Rpp30	915.353	0.242303	0.106942	2.26574	0.0234672	0.188758
Gm3650	236.218	0.242622	0.117883	2.05815	0.0395757	0.254954
Pigo	418.006	0.245309	0.119143	2.05894	0.0395001	0.254691
Ppih	952.103	0.24551	0.112753	2.17741	0.02945	0.214374
Pank4	1125.04	0.246968	0.0835947	2.95435	0.00313324	0.0589599
Tdg	1258.37	0.247426	0.104566	2.36622	0.0179709	0.162869
Cuedc1	1170.23	0.249102	0.100432	2.48029	0.0131274	0.136916
Plpp1	537.932	0.249394	0.0835414	2.98528	0.0028332	0.0561718
Spire1	562.551	0.250144	0.10564	2.3679	0.0178896	0.162261
Klhl18	461.151	0.250341	0.10871	2.30283	0.0212887	0.178948
Bmp2k	1647.28	0.251145	0.100289	2.5042	0.0122729	0.131567
Aldh16a1	1449.07	0.254497	0.0804933	3.16172	0.00156842	0.040586
Glis2	2702.34	0.255136	0.116437	2.19119	0.0284378	0.209838
Pusl1	524.01	0.255906	0.103836	2.46451	0.01372	0.14022
Coq7	468.593	0.257069	0.114857	2.23816	0.0252104	0.19531
Lrrc42	1160.45	0.257561	0.0949198	2.71346	0.00665849	0.0927519
Cln8	706.194	0.257935	0.127783	2.01854	0.0435351	0.269606
Gmip	1112.19	0.258658	0.105877	2.44299	0.0145661	0.144864
Acer3	861.167	0.258689	0.102942	2.51296	0.0119724	0.130042
Melk	2094.37	0.259025	0.0920988	2.81247	0.0049163	0.0768306
Tut4	584.942	0.259264	0.12293	2.10904	0.034941	0.237493
Atxn7l1	457.963	0.259632	0.0981701	2.64472	0.0081759	0.103597
Tk1	2829.19	0.259827	0.104609	2.48379	0.0129993	0.136296
Rfx2	404.951	0.259892	0.112311	2.31405	0.0206649	0.176447
Stat5a	356.56	0.261091	0.0894905	2.91753	0.00352814	0.0634946
Ten1	454.541	0.261138	0.131858	1.98045	0.0476531	0.283723
Tdg-ps	743.563	0.261352	0.116149	2.25015	0.0244395	0.192646
Mitd1	1139.74	0.261987	0.111271	2.35449	0.0185483	0.165999
Man2b1	3343.36	0.263605	0.116434	2.26398	0.0235752	0.189201
Fuca2	626.96	0.264467	0.104241	2.53707	0.0111783	0.125351
Mknk1	890.684	0.264506	0.0941178	2.81038	0.00494834	0.0770333
Fam234b	572.603	0.265152	0.117141	2.26353	0.0236031	0.189284
Gm20379	170.631	0.26644	0.133687	1.99301	0.0462601	0.278053
Gnai2	15721.4	0.266963	0.0895677	2.98057	0.00287708	0.0566824
Nans	2558.1	0.267004	0.11926	2.23884	0.0251665	0.195117
Rassf1	1126.97	0.267331	0.121288	2.2041	0.0275171	0.205965
Anp32a	4242.57	0.267401	0.112073	2.38596	0.0170348	0.157853
Ak2	2923.19	0.267881	0.127779	2.09644	0.0360435	0.241627
Tubb6	8346.3	0.268716	0.115211	2.33239	0.0196804	0.171465
Eef2k	1074.27	0.268949	0.0847334	3.17407	0.00150319	0.0398523
Usp24	2272.77	0.269326	0.0904624	2.97721	0.00290881	0.0568892
Dhrs1	1230.64	0.269508	0.124444	2.16569	0.0303347	0.218355
Thg1l	440.436	0.26971	0.130974	2.05926	0.0394695	0.25457
Slc25a20	644.194	0.270562	0.118066	2.29161	0.0219283	0.18145
Afap1	1906.79	0.271548	0.112996	2.40317	0.0162536	0.153113
Fes	1681.38	0.27221	0.107788	2.52541	0.0115563	0.127589
Cfl1	25169.6	0.272417	0.138111	1.97245	0.0485585	0.286786
Igsf8	2028.78	0.272579	0.117001	2.32971	0.0198213	0.171876
Slc26a6	183.508	0.274432	0.105842	2.59285	0.00951835	0.113773
St5	897.362	0.274686	0.13702	2.00471	0.044994	0.273819
Tstd3	252.4	0.27563	0.102761	2.68224	0.00731315	0.0976753
Scp2	1854.14	0.275687	0.110391	2.49736	0.0125121	0.133156
Gm8173	67.2828	0.275885	0.140512	1.96343	0.049596	0.2899
Mrto4-ps1	424.928	0.276083	0.131634	2.09735	0.0359628	0.241387
C9orf72	602.108	0.277521	0.0889064	3.1215	0.00179931	0.0433208
Scp2-ps2	538.783	0.278481	0.131715	2.11427	0.0344925	0.235573
Mrto4-ps2	274.35	0.278618	0.138317	2.01435	0.0439733	0.270756
Armc7	267.198	0.279318	0.093855	2.97606	0.00291977	0.0568892
Cenpw	401.532	0.280407	0.134524	2.08444	0.0371206	0.245396
Gm48990	143.364	0.281152	0.129397	2.17279	0.0297964	0.216163
Wwp1	1710.94	0.281707	0.0749495	3.75862	0.000170853	0.0115256
Dnase2a	636.446	0.282334	0.11678	2.41767	0.0156203	0.150292
Nacc2	980.695	0.284676	0.132343	2.15106	0.0314718	0.223194
Col18a1	4970.94	0.286413	0.127348	2.24906	0.0245084	0.192646
Gm5292	118.657	0.28731	0.145014	1.98126	0.0475625	0.283262
Ccng1	4490.26	0.287569	0.141723	2.0291	0.0424485	0.26601
Hnrnpd	8506.55	0.287966	0.063979	4.50094	6.76525e-06	0.00196119
Scamp5	767.713	0.288529	0.116581	2.47493	0.0133262	0.137865
Tcf7l2	658.574	0.289278	0.144618	2.00028	0.0454698	0.275466
Eps15	3075.32	0.289485	0.0720113	4.02	5.81991e-05	0.0067123
Mex3a	608.061	0.28993	0.12946	2.23952	0.0251218	0.195049
Cdc20	5076.71	0.29027	0.102748	2.82505	0.00472725	0.0757852
Fam219a	467.139	0.290337	0.115751	2.5083	0.0121314	0.13071
1700025G04Rik	1167.78	0.29164	0.14603	1.99712	0.045812	0.276743
Tnfsf12	395.174	0.291678	0.119867	2.43335	0.0149597	0.146738
Snhg5	1332.35	0.291794	0.12375	2.35793	0.0183772	0.16481
Snx8	1367.61	0.293922	0.0734302	4.00274	6.26123e-05	0.00699562
E130307A14Rik	172.74	0.294347	0.146193	2.01341	0.0440717	0.271129
Capzb	6301.84	0.295778	0.106964	2.76521	0.00568862	0.0839864
Me2	2275.86	0.296446	0.127259	2.32947	0.0198344	0.171915
Srf	1385.48	0.29673	0.136085	2.18047	0.0292223	0.213224
Gm6440	380.053	0.297237	0.132157	2.24911	0.0245054	0.192646
Tlr6	278.714	0.29801	0.147423	2.02147	0.0432314	0.268656
Haus7	1309.96	0.298423	0.131399	2.27113	0.0231393	0.186962
Trdmt1	222.826	0.298474	0.11436	2.60996	0.00905525	0.110241
Wdfy2	1157.65	0.300314	0.103228	2.90924	0.00362307	0.0641986
Rcc1	2088.23	0.300357	0.114913	2.61377	0.00895483	0.110022
Rbm3-ps	3248.1	0.300863	0.148626	2.0243	0.0429392	0.267771
Vrk2	372.721	0.300887	0.0974496	3.08761	0.00201771	0.0463425
Txn1	11378.6	0.301433	0.15311	1.96874	0.0489832	0.287446
Gpsm1	1141.02	0.303061	0.151995	1.99388	0.0461649	0.277912
Tpcn2	598.253	0.303875	0.114682	2.64971	0.00805614	0.102767
Kctd7	129.411	0.30431	0.130512	2.33167	0.0197181	0.17153
Cdc42	13218.8	0.304743	0.0787357	3.87046	0.000108632	0.00947308
Akr1a1	14338.9	0.305474	0.115269	2.65009	0.00804703	0.102767
Il10rb	867.349	0.305845	0.104017	2.94035	0.00327844	0.0607858
Zfp703	1129.53	0.305938	0.133267	2.29568	0.0216944	0.180365
Mrpl37	1144.08	0.306923	0.0907016	3.38388	0.000714692	0.0261724
Tmem256	836.564	0.307846	0.15429	1.99524	0.0460163	0.277287
Wwox	645.435	0.307992	0.133258	2.31124	0.0208194	0.177067
Rps20	45957.8	0.308551	0.13769	2.24091	0.0250318	0.194912
Dhps	862.199	0.308638	0.111447	2.76936	0.00561664	0.0833172
Psap	33355.2	0.309498	0.13451	2.30094	0.0213951	0.179132
Prkag2	591.775	0.310154	0.123216	2.51716	0.0118304	0.12936
Smtn	1957.33	0.311963	0.115288	2.70594	0.00681108	0.0938416
Tmem189	1550.54	0.312239	0.148652	2.10047	0.0356875	0.240315
Jak1	4281.71	0.312361	0.0785211	3.97805	6.94823e-05	0.00737888
Gtdc1	345.253	0.31323	0.114327	2.73977	0.00614815	0.0885253
Gm4332	14338.5	0.313673	0.143	2.19352	0.0282699	0.209047
Park7	6399.58	0.314903	0.134349	2.34392	0.019082	0.168664
Rhog	1929.56	0.316423	0.12561	2.5191	0.0117657	0.129094
Wdpcp	274.731	0.317024	0.142802	2.22002	0.0264173	0.201244
Fuca1	1429.57	0.317748	0.126787	2.50615	0.0122054	0.131046
Scarb2	3705.35	0.319062	0.0930443	3.42915	0.000605483	0.0240195
Map3k11	1035.98	0.319474	0.0936692	3.41066	0.000648059	0.024693
Gm13416	70.81	0.31981	0.159406	2.00626	0.0448281	0.273195
1700003N22Rik	104.415	0.320065	0.163204	1.96113	0.0498641	0.290574
Mob3c	466.229	0.320132	0.111149	2.8802	0.00397418	0.0682578
Ybx1-ps2	3012.79	0.320836	0.0915352	3.50506	0.000456505	0.0204873
Nav1	2828.56	0.321683	0.126337	2.54623	0.0108892	0.12341
Jarid2	643.7	0.322552	0.121825	2.64766	0.00810514	0.103042
Rgs10	716.734	0.322563	0.117473	2.74585	0.00603543	0.0879768
Gm48583	1006.44	0.323359	0.158386	2.04158	0.0411929	0.261103
Tmem86b	87.5954	0.325472	0.143603	2.26647	0.0234228	0.188542
Nfkbid	134.001	0.326118	0.158196	2.06149	0.0392564	0.253883
Clcn5	722.664	0.3264	0.123356	2.646	0.00814495	0.103327
Ppp1r13b	370.91	0.328151	0.128874	2.54629	0.0108876	0.12341
Tdrd7	2377.78	0.328211	0.0958138	3.42551	0.000613651	0.0240195
Daglb	303.553	0.328932	0.127256	2.58481	0.00974336	0.115605
Nrarp	137.929	0.329078	0.126532	2.60075	0.00930207	0.11214
Phactr4	1392.17	0.330388	0.0839604	3.93504	8.31818e-05	0.00829877
Gm7329	257.725	0.334341	0.144768	2.3095	0.0209158	0.177697
Gm48795	126.968	0.335188	0.163827	2.04599	0.0407572	0.259676
Crocc	383.635	0.336489	0.128462	2.61938	0.00880909	0.108667
Gm7856	210.187	0.336873	0.139602	2.4131	0.0158175	0.151214
Arrb1	1559.21	0.337132	0.155442	2.16886	0.0300935	0.217655
Pcolce	20042.8	0.337243	0.171667	1.96452	0.0494703	0.289402
Ifnar2	900.55	0.337265	0.125256	2.69259	0.00708988	0.0959571
Rnasel	778.007	0.337537	0.13707	2.46252	0.0137964	0.140732
Cdca8	2300.11	0.340778	0.100488	3.39123	0.000695799	0.025735
2020-03-02	1675.3	0.341279	0.141727	2.408	0.0160403	0.152188
Orc1	266.759	0.341826	0.148027	2.30922	0.0209315	0.17776
Traf4	1059.11	0.34205	0.114191	2.99542	0.00274066	0.0553082
Tmsb4x	17344.1	0.343671	0.159839	2.1501	0.0315469	0.223274
Arrb2	2074.5	0.345415	0.117706	2.93455	0.00334037	0.0612948
Atp13a2	1644.65	0.347924	0.103417	3.36428	0.000767442	0.0267918
Coq3	401.841	0.348162	0.105364	3.30438	0.000951868	0.0306139
Arrdc1	879.815	0.348313	0.132502	2.62874	0.00857017	0.106584
Usp50	529.024	0.352509	0.171815	2.05167	0.0402015	0.257587
Arhgef39	496.677	0.35289	0.153987	2.29169	0.0219238	0.18145
Col16a1	8412.26	0.353035	0.152136	2.32053	0.0203124	0.174158
S100a1	945.925	0.35379	0.149031	2.37393	0.0175997	0.161346
Qsox1	2848.93	0.353984	0.145119	2.43926	0.0147172	0.14549
Ssbp3	1526.58	0.354666	0.147372	2.4066	0.0161019	0.152502
Gm47481	45.5088	0.354781	0.179875	1.97238	0.0485666	0.286786
Ctsd	10609.8	0.354915	0.147189	2.41129	0.0158961	0.151624
Tsga10	167.37	0.354942	0.159717	2.22231	0.0262623	0.200491
Ninj1	1979.94	0.355943	0.172154	2.06758	0.0386793	0.251794
Lipo3	75.5361	0.35655	0.180088	1.97986	0.0477191	0.283958
Mnd1	320.996	0.356618	0.15218	2.34339	0.0191093	0.168711
Tspan4	3532.19	0.357476	0.112946	3.16502	0.00155074	0.0402792
Slc31a2	464.078	0.361188	0.11758	3.07185	0.0021274	0.0479884
Ybx1	21793.7	0.361938	0.0927641	3.9017	9.55183e-05	0.00887038
Pnp2	969.988	0.364293	0.160511	2.26958	0.0232332	0.187438
Grn	15226.9	0.365344	0.105966	3.44776	0.000565258	0.0232743
Cnp	465.648	0.366609	0.149131	2.45831	0.0139594	0.141485
Pop1	568.969	0.366768	0.135351	2.70975	0.00673346	0.0933115
Rcsd1	251.771	0.367443	0.175092	2.09857	0.0358545	0.240962
Itpripl1	485.876	0.369135	0.0941887	3.91911	8.88783e-05	0.00859598
Zfp422	153.924	0.369441	0.120889	3.05604	0.00224281	0.0493559
Prcp	613.128	0.369544	0.137214	2.69319	0.00707722	0.0958463
Pfkfb4	376.542	0.370314	0.15846	2.33696	0.0194414	0.170158
Lrp8	1090.71	0.37089	0.147241	2.51894	0.0117708	0.129094
Ifi30	2022.41	0.372223	0.134913	2.75898	0.00579816	0.0853687
Slc12a7	926.661	0.3723	0.154161	2.41501	0.0157347	0.150771
Rnase4	2583.07	0.372303	0.158249	2.35264	0.0186408	0.166365
Pak1	854.738	0.372415	0.182344	2.04238	0.0411138	0.26087
Ets1	3448.7	0.373309	0.144158	2.58958	0.00960923	0.114521
Tmem106a	1736.26	0.373943	0.10989	3.40288	0.00066679	0.0250553
Gm16385	1880.75	0.374232	0.1071	3.49424	0.00047541	0.0209846
Nuak2	188.732	0.375638	0.16847	2.2297	0.0257673	0.197838
Cat	1243.46	0.376918	0.0911124	4.13684	3.52119e-05	0.00520942
Ccdc85c	169.903	0.37773	0.171629	2.20086	0.0277461	0.207064
Gm19680	138.637	0.378022	0.179196	2.10954	0.0348976	0.237282
Fkbp7	407.546	0.378571	0.174812	2.16558	0.0303429	0.218355
Eva1b	1241.71	0.379231	0.15118	2.50847	0.0121256	0.13071
Gm12715	19170.1	0.379882	0.109368	3.47344	0.000513839	0.0222152
Msrb1	897.802	0.380141	0.160896	2.36265	0.0181448	0.163547
Pbxip1	503.007	0.380628	0.162926	2.3362	0.0194811	0.170383
Aldh3b1	409.71	0.380832	0.169157	2.25135	0.0243635	0.192503
Slc8b1	927.96	0.381442	0.162641	2.3453	0.019012	0.168392
Selenow	6558.6	0.381514	0.167093	2.28324	0.0224163	0.183978
Relt	216.396	0.383424	0.166537	2.30234	0.0213159	0.17896
Actg-ps1	2649.83	0.384122	0.119583	3.21217	0.00131735	0.0369918
Slc29a3	736.805	0.38545	0.147963	2.60505	0.00918612	0.111145
Snai1	663.264	0.386384	0.17432	2.21652	0.0266558	0.202174
Cdkl3	80.6961	0.386678	0.190019	2.03495	0.0418561	0.263203
Eci2	1246.2	0.387326	0.0904541	4.28201	1.85209e-05	0.00354741
Tgfb1i1	952.845	0.387568	0.12175	3.1833	0.00145608	0.039421
Fgf7	1143.54	0.387989	0.161336	2.40484	0.0161794	0.152899
Ccdc163	399.593	0.389373	0.129905	2.99737	0.00272318	0.0551629
Tmem64	511.384	0.389511	0.122132	3.18926	0.00142637	0.0388798
Bscl2	461.601	0.390123	0.158216	2.46576	0.0136723	0.139866
Arl11	217.92	0.390487	0.158959	2.45653	0.0140286	0.14182
Rab8b	2101.03	0.390548	0.100165	3.89904	9.65753e-05	0.00892989
Gm8543	148.926	0.391032	0.11844	3.30153	0.000961602	0.0308807
Tgfbr2	3870.58	0.391218	0.131933	2.96527	0.00302414	0.0579743
Necap2	2091.76	0.392455	0.096297	4.07546	4.59229e-05	0.00589908
Myh10	243.526	0.393706	0.156816	2.51062	0.0120518	0.130445
Gpr146	604.671	0.393934	0.123911	3.17916	0.00147702	0.0396177
Nod1	391.8	0.394619	0.175059	2.25421	0.0241832	0.191714
Gm5864	613.598	0.396364	0.152392	2.60095	0.00929662	0.11214
Cemip2	1143.56	0.397709	0.173778	2.2886	0.0221028	0.182396
Aph1c	157.738	0.399239	0.142918	2.79348	0.00521436	0.079956
Itpkb	1041.28	0.399382	0.158659	2.51724	0.0118279	0.12936
Sema3f	457.197	0.399703	0.173733	2.30067	0.0214103	0.179132
Eci3	117.671	0.400028	0.136865	2.92278	0.00346917	0.0627192
Cbr1	84.5159	0.401014	0.16634	2.41081	0.0159173	0.151734
Rad51b	156.689	0.402172	0.17245	2.3321	0.0196952	0.171465
Casp6	756.858	0.402551	0.190281	2.11555	0.0343828	0.235054
Taf9b	46.0925	0.402638	0.203591	1.97768	0.0479654	0.284743
Cd68	3284.67	0.404094	0.168706	2.39525	0.0166089	0.15518
Prorsd1	58.7356	0.404249	0.197549	2.04632	0.040725	0.259676
Svbp	455.92	0.404452	0.160723	2.51645	0.0118544	0.129546
Tcirg1	3783.88	0.406914	0.162693	2.50112	0.0123802	0.132313
Xylt2	901.249	0.407444	0.11762	3.46409	0.000532037	0.022467
Gm17415	40.1623	0.409276	0.192872	2.12201	0.0338368	0.232799
Rasa4	650.939	0.409633	0.158844	2.57884	0.00991324	0.116589
Smim4	134.033	0.409807	0.190083	2.15594	0.0310884	0.221782
Itga1	314.935	0.411418	0.203397	2.02274	0.0431001	0.268228
Gm6375	1038.3	0.411421	0.137564	2.99077	0.00278275	0.0557217
Cnn2	5028.49	0.412522	0.151827	2.71706	0.00658657	0.0920489
Zc3h12a	437.097	0.412764	0.209012	1.97483	0.0482873	0.28604
Pkib	63.9628	0.413787	0.205398	2.01457	0.0439501	0.270756
Pnp	1026.44	0.414029	0.208127	1.98931	0.0466671	0.27961
Hdhd3	75.23	0.414322	0.191095	2.16814	0.0301478	0.217828
Gm6423	31.0862	0.415908	0.198638	2.09379	0.0362782	0.242443
Pak3	425.764	0.41673	0.170462	2.44471	0.014497	0.144579
Spata2l	47.0105	0.416965	0.211693	1.96967	0.0488764	0.287024
Notch4	462.853	0.418222	0.193553	2.16076	0.0307141	0.219846
Pdlim1	2500.14	0.418338	0.159076	2.6298	0.0085435	0.10637
Tlr7	498.255	0.418501	0.20305	2.06108	0.0392954	0.253923
Gm49693	31.4446	0.420002	0.208244	2.01687	0.0437088	0.26967
Dyrk1b	64.5889	0.420649	0.184439	2.28069	0.0225666	0.18456
Mtmr10	2368.33	0.421756	0.150041	2.81093	0.00493978	0.0769662
Idh1	1367.78	0.422506	0.177722	2.37735	0.0174376	0.160504
Gja5	137.025	0.424461	0.176733	2.40171	0.0163188	0.153448
Shb	1110.96	0.428084	0.180351	2.37361	0.0176152	0.16135
Naa80	297.319	0.428085	0.192996	2.2181	0.0265482	0.201807
Tmem132a	101.298	0.429393	0.208848	2.05601	0.0397815	0.255889
Mrc1	10131.7	0.429496	0.207957	2.06531	0.0388935	0.252678
Lyn	1654.76	0.432001	0.149691	2.88595	0.00390239	0.0675114
Klhl6	202.3	0.432317	0.154577	2.79677	0.00516165	0.0794317
Selplg	604.051	0.432914	0.18907	2.2897	0.0220387	0.182186
Paox	214.463	0.432995	0.186093	2.32676	0.0199778	0.17253
Samhd1	6269.6	0.434704	0.158569	2.74142	0.00611738	0.0884118
Acsl1	703.754	0.435245	0.163684	2.65906	0.00783586	0.101019
Sh3bp1	493.442	0.436023	0.206066	2.11594	0.0343497	0.235046
Cd53	1710.67	0.436223	0.176107	2.47704	0.0132479	0.137358
Pqlc1	551.589	0.436272	0.145785	2.99257	0.00276636	0.0556074
Ldlrap1	897.098	0.437146	0.138755	3.1505	0.00162993	0.0411355
Isyna1	174.953	0.438147	0.194016	2.2583	0.0239269	0.190456
Adamts9	284.268	0.43872	0.166261	2.63875	0.00832128	0.104513
Cep295nl	46.8858	0.4389	0.202288	2.16968	0.030031	0.217423
P3h1	970.998	0.440105	0.173312	2.53938	0.0111048	0.124723
Pqlc2	206.275	0.441136	0.190819	2.3118	0.0207888	0.176969
Uba7	1015.92	0.442654	0.223818	1.97774	0.047958	0.284743
Vsir	1057.4	0.443378	0.217385	2.0396	0.0413905	0.261651
Tmcc3	860.15	0.44358	0.197118	2.25033	0.0244282	0.192646
BE692007	153.231	0.443869	0.22353	1.98572	0.0470643	0.281154
Actg1	40016.7	0.445656	0.125722	3.54476	0.000392972	0.0188091
Syk	1340.55	0.446682	0.164884	2.70907	0.0067473	0.0933827
Pik3r5	483.546	0.447183	0.211537	2.11397	0.0345182	0.235673
Ajuba	1906.52	0.447195	0.19133	2.33729	0.019424	0.170144
Myd88	982.788	0.447662	0.167482	2.6729	0.00751995	0.0987863
Pdgfc	331.875	0.448195	0.223694	2.0036	0.0451125	0.273919
Abhd18	117.101	0.44859	0.177625	2.52549	0.0115538	0.127589
Slc7a7	395.691	0.449195	0.169923	2.64352	0.00820487	0.103658
Tbc1d8	139.698	0.45074	0.212542	2.12072	0.0339457	0.233179
Tmem8b	54.016	0.451786	0.223638	2.02017	0.0433656	0.2691
Fam89a	43.7563	0.452055	0.22023	2.05265	0.0401062	0.257053
Morc4	796.09	0.454608	0.214012	2.12421	0.0336524	0.232424
Slc39a8	68.3181	0.45719	0.216975	2.10711	0.0351082	0.238034
Gm12003	717.566	0.457906	0.139983	3.27115	0.00107112	0.0327783
Hnmt	32.4758	0.458266	0.233554	1.96214	0.049746	0.290066
Vegfd	606.122	0.458532	0.213221	2.1505	0.0315158	0.223228
Rgs14	320.084	0.458731	0.197234	2.32582	0.0200283	0.17267
Greb1l	445.529	0.460309	0.184989	2.48831	0.0128353	0.13537
Pecam1	1583.68	0.461196	0.232239	1.98587	0.0470478	0.281154
Cnr2	91.9269	0.461803	0.227929	2.02608	0.0427561	0.267095
Nudt16	84.2343	0.461884	0.205586	2.24667	0.0246609	0.193216
Gpr155	223.85	0.462876	0.196733	2.35281	0.0186322	0.166365
Mmrn2	361.752	0.463925	0.192623	2.40846	0.0160202	0.152131
Rflnb	447.153	0.465115	0.215853	2.15478	0.0311791	0.221957
Ak1	1824.3	0.465354	0.176898	2.63063	0.00852255	0.106294
Pik3cg	364.545	0.465999	0.232211	2.00679	0.0447723	0.273195
S1pr1	483.958	0.466223	0.161486	2.88708	0.0038883	0.0674308
Lcp1	5318.48	0.467323	0.210961	2.21521	0.0267454	0.202319
Dhdh	50.2082	0.467433	0.232443	2.01096	0.04433	0.271782
Mtus1	380.266	0.468527	0.211429	2.216	0.0266916	0.202185
2810001G20Rik	58.4049	0.469434	0.235212	1.99579	0.0459566	0.277081
Fam78a	107.702	0.471007	0.193653	2.43222	0.0150066	0.146996
Lgals9	2952.82	0.471082	0.153493	3.06908	0.0021472	0.0482251
Plcb2	155.643	0.471627	0.230769	2.04372	0.0409812	0.260405
Lrmp	299.522	0.472395	0.173361	2.72493	0.00643158	0.0908297
Rps6kl1	25.149	0.474458	0.22077	2.14911	0.0316258	0.223611
Cryl1	229.53	0.474993	0.161278	2.94518	0.00322763	0.0603128
Raet1e	68.4217	0.475162	0.21621	2.19769	0.0279711	0.207587
Ccl9	3579.5	0.475185	0.202674	2.34458	0.0190485	0.168576
N4bp2l1	104.479	0.475435	0.1935	2.45703	0.0140092	0.141691
Zfp972	49.2969	0.475453	0.199312	2.38547	0.0170573	0.157925
Gm15707	24.8035	0.475649	0.238946	1.99061	0.0465236	0.278934
Map2k6	191.211	0.475757	0.202488	2.34956	0.0187955	0.167303
Sesn1	689.193	0.477025	0.224019	2.1294	0.0332215	0.230264
Hspa12b	150.83	0.478219	0.183945	2.5998	0.00932789	0.112291
Ppm1h	249.769	0.478814	0.152572	3.13829	0.00169939	0.0420477
Rftn1	340.215	0.478865	0.180603	2.65147	0.00801421	0.102533
Ms4a6b	1222.77	0.479168	0.190343	2.51739	0.0118227	0.12936
Nfatc2	265.226	0.480458	0.138421	3.47098	0.000518558	0.022271
Dennd2c	137.597	0.481633	0.195187	2.46755	0.0136042	0.139355
Snora41	31.6887	0.481703	0.232971	2.06765	0.038673	0.251794
Ptger4	93.1502	0.482385	0.209417	2.30347	0.0212523	0.178716
Ppp1r16b	92.6114	0.484939	0.232588	2.08497	0.0370717	0.245276
Naprt	62.8129	0.486097	0.214795	2.26307	0.0236315	0.189375
Mcam	1690.86	0.486159	0.192042	2.53152	0.0113568	0.126362
Fam171a2	136.658	0.486559	0.213425	2.27976	0.0226219	0.184727
Abcg1	486.599	0.486783	0.158693	3.06745	0.00215895	0.0483051
Dcxr	159.485	0.487788	0.196879	2.4776	0.0132271	0.137209
Engase	76.3383	0.488758	0.194272	2.51585	0.0118746	0.129636
Dchs1	135.995	0.488862	0.214476	2.27934	0.0226471	0.184743
Lpxn	299.69	0.489395	0.163482	2.99356	0.0027574	0.0554895
Neu1	616.637	0.48976	0.153054	3.19991	0.00137468	0.0380513
Gm37800	187.182	0.490082	0.240454	2.03816	0.0415344	0.261904
Frk	333.658	0.490389	0.165493	2.9632	0.00304454	0.0581581
Fzd4	287.717	0.490496	0.204295	2.40092	0.0163537	0.153599
Ikzf1	301.739	0.492	0.204754	2.40289	0.0162662	0.153113
Tmem221	24.405	0.492668	0.249251	1.9766	0.0480872	0.285121
Abcd1	608.854	0.493001	0.14915	3.30539	0.000948434	0.0305952
Aqp11	29.0831	0.493064	0.203382	2.42432	0.015337	0.148731
Tcn2	1020.65	0.493735	0.172408	2.86375	0.00418658	0.070575
Cd84	784.626	0.493978	0.199798	2.47239	0.0134214	0.138089
Rtkn2	464.195	0.494786	0.214983	2.30151	0.0213626	0.179132
Cndp2	2826.17	0.495744	0.155514	3.18778	0.00143371	0.0389809
Gm17501	68.9796	0.495905	0.248938	1.99208	0.0463624	0.278434
Was	281.265	0.496129	0.199123	2.49157	0.0127181	0.13473
Rcn1	1460.33	0.497574	0.181444	2.7423	0.00610105	0.0883588
Nostrin	110.199	0.498025	0.193787	2.56996	0.010171	0.118451
Tmem204	93.5722	0.498248	0.219229	2.27273	0.0230424	0.186371
Fcgrt	3347.65	0.498785	0.143253	3.48185	0.00049797	0.0217565
Sash3	256.854	0.49895	0.187012	2.66802	0.00763008	0.0996229
Creld1	166.692	0.499828	0.151258	3.30446	0.000951587	0.0306139
Sat2	29.0416	0.500358	0.247342	2.02294	0.0430792	0.268218
Adgrl2	214.926	0.500946	0.187238	2.67545	0.00746296	0.0985999
Syce2	58.8548	0.501256	0.180295	2.7802	0.00543246	0.0814376
Zfp36	1258.62	0.501349	0.240716	2.08275	0.0372744	0.24607
Zfp821	97.2089	0.501429	0.251754	1.99174	0.0463992	0.278557
Rnf128	109.875	0.501757	0.222944	2.2506	0.0244111	0.192646
P2ry6	695.09	0.50196	0.192211	2.61151	0.0090144	0.110124
Cd48	259.166	0.502042	0.229129	2.19109	0.0284453	0.209838
Tec	192.717	0.502379	0.182959	2.74586	0.00603533	0.0879768
Clec4n	1486.75	0.502808	0.250945	2.00365	0.0451071	0.273919
Fam117a	53.814	0.505623	0.224434	2.25288	0.0242665	0.192079
Cd37	332.369	0.50587	0.212155	2.38444	0.0171053	0.158233
Lgmn	13943.1	0.506047	0.134223	3.77018	0.000163127	0.0114172
Gnb4	332.712	0.506102	0.199796	2.53309	0.0113061	0.126113
Fermt3	877.575	0.506733	0.176749	2.86697	0.00414428	0.0699983
Rac2	1073.81	0.506833	0.20191	2.51019	0.0120666	0.130536
B230118H07Rik	320.451	0.507736	0.165525	3.06742	0.00215913	0.0483051
Dok2	660.153	0.508047	0.206971	2.45467	0.0141012	0.142152
Gm10313	51.1685	0.509355	0.217895	2.33762	0.019407	0.170065
Glns-ps1	212.544	0.509422	0.189632	2.68637	0.00722328	0.0971184
Nckap1l	1919.75	0.5097	0.185724	2.7444	0.00606218	0.0880473
Gm8774	18.0194	0.509897	0.248609	2.051	0.0402672	0.257854
Mocos	116.476	0.510717	0.232263	2.19888	0.0278867	0.207472
Arhgap4	239.782	0.511373	0.205909	2.48349	0.0130101	0.136342
Ptprc	1114.43	0.512841	0.219385	2.33763	0.0194062	0.170065
[truncated: 3,492 more rows]
[truncated: 1 more columns]

## Sheet: Table S3
Supplementary Table 3 Enriched IPA pathways in Differentially expressed genes in CT26.WT allografted tumors from balb/c or NSG mice fed with CTRL or MR diets
Balbl/c high
Ingenuity Canonical Pathways	-log(p-value)	Ratio	z-score	Molecules
Th1 and Th2 Activation Pathway	26.8	0.433	#NUM!	CCR1,CCR3,CCR4,CCR5,CD247,CD274,CD28,CD3D,CD3E,CD3G,CD40,CD86,CD8A,CXCR3,CXCR4,CXCR6,DLL4,GFI1,GRB2,HAVCR2,HLA-A,ICAM1,ICOS,ICOSLG/LOC102723996,IFNG,IKZF1,IL10,IL10RA,IL10RB,IL12B,IL12RB1,IL12RB2,IL18,IL18R1,IL27,IL27RA,IL2RA,IL2RB,IL2RG,IL4R,IL6,IRF1,ITGB2,JAG1,JAK1,JAK3,KLRC1,KLRD1,MAP2K6,NFATC2,NFATC4,NOTCH3,NOTCH4,PIK3C2B,PIK3CD,PIK3R5,PIK3R6,PRKCQ,PSEN2,S1PR1,SOCS1,SOCS3,SPI1,STAT1,STAT3,STA…
Th1 Pathway	21.4	0.455	5.337	CCR5,CD247,CD274,CD28,CD3D,CD3E,CD3G,CD40,CD86,CD8A,CXCR3,DLL4,GRB2,HAVCR2,HLA-A,ICAM1,ICOS,ICOSLG/LOC102723996,IFNG,IL10,IL10RA,IL10RB,IL12B,IL12RB1,IL12RB2,IL18,IL18R1,IL27,IL27RA,IL6,IRF1,ITGB2,JAK1,JAK3,KLRC1,KLRD1,MAP2K6,NFATC2,NFATC4,NOTCH3,NOTCH4,PIK3C2B,PIK3CD,PIK3R5,PIK3R6,PRKCQ,PSEN2,SOCS1,SOCS3,STAT1,STAT3,STAT4,TBX21,TNFSF11,VAV1
Th2 Pathway	17	0.39	4.025	CCR1,CCR3,CCR4,CCR5,CD247,CD28,CD3D,CD3E,CD3G,CD40,CD86,CXCR4,CXCR6,GFI1,GRB2,HLA-A,ICAM1,ICOS,ICOSLG/LOC102723996,IFNG,IKZF1,IL10,IL12B,IL12RB1,IL12RB2,IL2RA,IL2RB,IL2RG,IL4R,ITGB2,JAG1,JAK1,JAK3,NFATC2,NOTCH3,NOTCH4,PIK3C2B,PIK3CD,PIK3R5,PIK3R6,PRKCQ,PSEN2,S1PR1,SOCS3,SPI1,STAT4,STAT5A,TBX21,TGFBR2,TIMD4,TNFRSF4,TNFSF4,VAV1
Granulocyte Adhesion and Diapedesis	16.2	0.347	#NUM!	C5,CCL1,CCL11,Ccl2,CCL2,CCL22,CCL24,CCL3L3,CCL4,CCL5,Ccl6,Ccl7,Ccl8,Ccl9,CDH5,CLDN15,CLDN5,CSF3,CSF3R,CXCL10,Cxcl11,CXCL12,CXCL16,CXCL2,Cxcl3,CXCL3,CXCL6,Cxcl9,CXCR2,CXCR4,FPR1,FPR2,HRH2,ICAM1,ICAM2,IL18,IL1B,IL1R2,IL1RN,IL36G,ITGA4,ITGAM,ITGB2,JAM3,MMP15,MMP2,MMP23B,MMP25,MMP27,MMP8,MMP9,MSN,PECAM1,PF4,Ppbp,SDC3,SELPLG,THY1,TNFRSF1B,XCL1
Tec Kinase Signaling	14.3	0.329	6.557	ACTA2,BLK,BTK,Cdc42,FADD,FAS,FASLG,FCER1G,FGR,FOS,FYN,GNA15,GNB4,GNG11,GNG2,HCK,ITGA1,ITGA2,ITGA4,ITGA9,ITGAL,ITGB2,ITGB3,ITK,JAK1,JAK3,LCK,LYN,PIK3C2B,PIK3CD,PIK3R5,PIK3R6,PLCG2,PRKCD,PRKCH,PRKCQ,PRKD3,PTK2B,RAC2,RHOF,RHOG,RHOH,RHOV,STAT1,STAT2,STAT3,STAT4,STAT5A,TEC,TNFRSF21,TNFRSF25,TNFSF10,TNFSF12,TXK,VAV1,VAV3,WAS
Systemic Lupus Erythematosus In B Cell Signaling Pathway	14.1	0.276	5.735	BTK,CAMK4,CARD11,CD22,CD40,CD5,CD72,CSK,FASLG,FCGR2A,FCGR2B,FGR,FOS,FYN,GAB1,GRB2,HCK,IFNAR2,IFNG,IGHM,IL10,IL12B,IL18,IL1B,IL36G,IL6,INPP5D,INPP5J,IRAK4,IRF5,IRF7,IRF9,JAK1,LCK,LILRB3,LILRB4,LTB,LYN,MYD88,NFATC2,NFATC4,OSM,PDCD1,PIK3AP1,PIK3C2B,PIK3CD,PIK3R5,PIK3R6,PIM2,PLCG2,PRKCD,PRKCH,PRKCQ,PRKD3,PTPN6,RAC2,RASD2,RASGRP1,RASGRP2,RASGRP3,SHC2,SHE,STAT1,STAT2,STAT3,TGFB2,TLR7,TLR9,TNFSF10,TNFSF…
Leukocyte Extravasation Signaling	13.2	0.306	5.547	ACTA2,ARHGAP4,ARHGAP8/PRR5-ARHGAP8,BTK,CDH5,CLDN15,CLDN5,CTNND1,CXCL12,CXCR4,CYBA,CYBB,DLC1,F11R,ICAM1,ITGA2,ITGA4,ITGAL,ITGAM,ITGB2,ITK,JAM2,JAM3,MAPK13,MMP15,MMP2,MMP23B,MMP25,MMP27,MMP8,MMP9,MSN,MYL6,NCF1,NCF2,NCF4,PECAM1,PIK3C2B,PIK3CD,PIK3R5,PIK3R6,PLCG2,PRKCD,PRKCH,PRKCQ,PRKD3,PTK2B,RAC2,RAP1GAP,RASGRP1,RHOH,SELPLG,TEC,THY1,TXK,VASP,VAV1,VAV3,WAS
Agranulocyte Adhesion and Diapedesis	13.2	0.306	#NUM!	ACTA2,AOC3,C5,CCL1,CCL11,Ccl2,CCL2,CCL22,CCL24,CCL3L3,CCL4,CCL5,Ccl6,Ccl7,Ccl8,Ccl9,CDH5,CLDN15,CLDN5,CXCL10,Cxcl11,CXCL12,CXCL16,CXCL2,Cxcl3,CXCL3,CXCL6,Cxcl9,CXCR2,CXCR4,Glycam1,ICAM1,ICAM2,IL18,IL1B,IL1RN,IL36G,ITGA1,ITGA2,ITGA4,ITGB2,JAM3,MMP15,MMP2,MMP23B,MMP25,MMP27,MMP8,MMP9,MSN,MYH10,MYL6,MYL9,PECAM1,PF4,Podxl,Ppbp,SELPLG,XCL1
Role of Pattern Recognition Receptors in Recognition of Bacteria and Viruses	13	0.331	5.209	C1QA,C1QB,C1QC,C3AR1,C5,CASP1,CCL5,CLEC6A,CLEC7A,FASLG,IFNG,IL10,IL12B,IL18,IL1B,IL36G,IL6,IRF7,LTB,MYD88,NLRP3,NOD1,NOD2,OAS1,OSM,PIK3C2B,PIK3CD,PIK3R5,PIK3R6,PLCG2,PRKCD,PRKCH,PRKCQ,PRKD3,PTX3,RIPK2,RNASEL,TGFB2,TLR1,Tlr11,TLR2,TLR6,TLR7,TLR9,TNFSF10,TNFSF11,TNFSF12,TNFSF13,TNFSF13B,TNFSF14,TNFSF4
NSG high
Ingenuity Canonical Pathways	-log(p-value)	Ratio	z-score	Molecules
Hypoxia Signaling in the Cardiovascular System	4.53	0.135	-2.236	CREB5,HIF1A,HSP90AA1,MDM2,NQO1,UBE2E3,UBE2H,UBE2I,UBE2W,VEGFA
Signaling by Rho Family GTPases	3.24	0.0672	-1.941	ACTG1,ARPC5L,CDH24,CFL2,DIAPH3,GNAS,GNG12,ITGA3,ITGA6,MAP3K10,MAP3K11,MYL6B,PAK3,PRKCI,RDX,RHOD,RND2
RhoGDI Signaling	3.18	0.0741	1.732	ACTG1,ARHGAP35,ARPC5L,CDH24,CFL2,GNAS,GNG12,ITGA3,ITGA6,MYL6B,PAK3,RDX,RHOD,RND2
Ephrin Receptor Signaling	3.18	0.0741	-2.111	ARPC5L,CFL2,CREB5,CRK,GNAS,GNG12,ITGA3,ITGA6,PAK3,PDGFC,PTPN11,RAP2B,RAPGEF1,VEGFA
Xenobiotic Metabolism Signaling	3.05	0.0627	#NUM!	ALDH1A2,CAMK2G,CAT,CES1,CYP2C9,CYP3A7,GSTM2,Gstm3,GSTM5,HSP90AA1,MAP3K10,MAP3K11,NQO1,PPP2R5D,PRKCI,RAP2B,SNW1,UGT1A6
Actin Cytoskeleton Signaling	2.85	0.0661	-0.277	ACTG1,ARHGAP35,ARPC5L,CFL2,CRK,DIAPH3,GNG12,ITGA3,ITGA6,MPRIP,MYL6B,PAK3,PDGFC,RAP2B,RDX
Rac Signaling	2.77	0.0826	-0.707	ARPC5L,CFL2,ITGA3,ITGA6,MAP3K11,PAK3,PRKCI,RAP2B,RPS6KB1,SH3RF1
Xenobiotic Metabolism PXR Signaling Pathway	2.64	0.0677	-1.387	ALDH1A2,CAMK2G,CAT,CES1,CYP2C9,CYP3A7,GSTM2,Gstm3,GSTM5,HSP90AA1,PRKCI,SNW1,UGT1A6
Germ Cell-Sertoli Cell Junction Signaling	2.6	0.0702	#NUM!	ACTG1,CFL2,CLINT1,ITGA3,ITGA6,MAP3K10,MAP3K11,MTMR2,PAK3,RAP2B,RHOD,RND2
Differentially regulated by diets
Ingenuity Canonical Pathways	-log(p-value)	Ratio	z-score	Molecules
Unfolded protein response	5.39	0.232	-2.714	ATF6,CEBPG,DDIT3,DNAJB9,DNAJC3,HSPA9,INSIG1,MBTPS1,MBTPS2,NFE2L2,PPP1R15A,SEL1L,SREBF2
Ferroptosis Signaling Pathway	3.59	0.135	-1.213	ABCA1,ACSL4,BAP1,CHAC1,FDFT1,GCH1,GCLC,NCOA4,NFE2L2,PRKAA1,RAP1A,SLC39A14,SQSTM1,SREBF2,TXNRD1,WWTR1,YAP1
Cholesterol Biosynthesis I	3.48	0.385	-2.236	CYP51A1,FDFT1,HSD17B7,MSMO1,SQLE
Cholesterol Biosynthesis II (via 24,25-dihydrolanosterol)	3.48	0.385	-2.236	CYP51A1,FDFT1,HSD17B7,MSMO1,SQLE
Cholesterol Biosynthesis III (via Desmosterol)	3.48	0.385	-2.236	CYP51A1,FDFT1,HSD17B7,MSMO1,SQLE
Endoplasmic Reticulum Stress Pathway	3.29	0.286	-1	ATF6,CASP3,DDIT3,DNAJC3,MBTPS1,MBTPS2
Branched-chain α-keto acid Dehydrogenase Complex	3.28	0.75	#NUM!	BCKDHA,DBT,DLD
Superpathway of Cholesterol Biosynthesis	3.26	0.241	-2.646	CYP51A1,FDFT1,GGPS1,HSD17B7,IDI1,MSMO1,SQLE
Regulation of IL-2 Expression in Activated and Anergic T Lymphocytes	3.16	0.144	#NUM!	Calm1 (includes others),CD80,CHUK,IKBKG,PPP3CB,PPP3CC,PPP3R1,RAP1A,SMAD2,SMAD4,SOS1,SOS2,TOB1

## Sheet: Table S4a
Supplementary Table 4a 16S rRNA amplicon sequencing of feces from Apcmin+/- mice fed with CTRL diet or MR diet
	index	k__Bacteria;__;__;__;__;__;__	k__Bacteria;p__Actinobacteria;c__Actinobacteria;o__Actinomycetales;f__Corynebacteriaceae;g__Corynebacterium;s__stationis	k__Bacteria;p__Actinobacteria;c__Actinobacteria;o__Bifidobacteriales;f__Bifidobacteriaceae;g__Bifidobacterium;__	k__Bacteria;p__Actinobacteria;c__Coriobacteriia;o__Coriobacteriales;f__Coriobacteriaceae;__;__	k__Bacteria;p__Actinobacteria;c__Coriobacteriia;o__Coriobacteriales;f__Coriobacteriaceae;g__;s__	k__Bacteria;p__Actinobacteria;c__Coriobacteriia;o__Coriobacteriales;f__Coriobacteriaceae;g__Adlercreutzia;s__	k__Bacteria;p__Bacteroidetes;c__Bacteroidia;o__Bacteroidales;__;__;__	k__Bacteria;p__Bacteroidetes;c__Bacteroidia;o__Bacteroidales;f__;g__;s__	k__Bacteria;p__Bacteroidetes;c__Bacteroidia;o__Bacteroidales;f__Bacteroidaceae;g__Bacteroides;__	k__Bacteria;p__Bacteroidetes;c__Bacteroidia;o__Bacteroidales;f__Bacteroidaceae;g__Bacteroides;s__acidifaciens	k__Bacteria;p__Bacteroidetes;c__Bacteroidia;o__Bacteroidales;f__Bacteroidaceae;g__Bacteroides;s__ovatus	k__Bacteria;p__Bacteroidetes;c__Bacteroidia;o__Bacteroidales;f__Porphyromonadaceae;g__Parabacteroides;__	k__Bacteria;p__Bacteroidetes;c__Bacteroidia;o__Bacteroidales;f__Prevotellaceae;g__Prevotella;s__	k__Bacteria;p__Bacteroidetes;c__Bacteroidia;o__Bacteroidales;f__Rikenellaceae;g__;s__	k__Bacteria;p__Bacteroidetes;c__Bacteroidia;o__Bacteroidales;f__Rikenellaceae;g__Rikenella;s__	k__Bacteria;p__Bacteroidetes;c__Bacteroidia;o__Bacteroidales;f__S24-7;g__;s__	k__Bacteria;p__Bacteroidetes;c__Bacteroidia;o__Bacteroidales;f__[Odoribacteraceae];g__Odoribacter;s__	k__Bacteria;p__Cyanobacteria;c__4C0d-2;o__YS2;f__;g__;s__	k__Bacteria;p__Firmicutes;c__Bacilli;o__Lactobacillales;f__Enterococcaceae;g__Enterococcus;__	k__Bacteria;p__Firmicutes;c__Bacilli;o__Lactobacillales;f__Lactobacillaceae;g__Lactobacillus;__	k__Bacteria;p__Firmicutes;c__Bacilli;o__Lactobacillales;f__Lactobacillaceae;g__Lactobacillus;s__	k__Bacteria;p__Firmicutes;c__Bacilli;o__Lactobacillales;f__Streptococcaceae;g__Streptococcus;s__	k__Bacteria;p__Firmicutes;c__Bacilli;o__Turicibacterales;f__Turicibacteraceae;g__Turicibacter;s__	k__Bacteria;p__Firmicutes;c__Clostridia;o__Clostridiales;__;__;__	k__Bacteria;p__Firmicutes;c__Clostridia;o__Clostridiales;f__;g__;s__	k__Bacteria;p__Firmicutes;c__Clostridia;o__Clostridiales;f__Christensenellaceae;g__;s__	k__Bacteria;p__Firmicutes;c__Clostridia;o__Clostridiales;f__Clostridiaceae;__;__	k__Bacteria;p__Firmicutes;c__Clostridia;o__Clostridiales;f__Clostridiaceae;g__Candidatus Arthromitus;s__	k__Bacteria;p__Firmicutes;c__Clostridia;o__Clostridiales;f__Clostridiaceae;g__Clostridium;__	k__Bacteria;p__Firmicutes;c__Clostridia;o__Clostridiales;f__Clostridiaceae;g__Clostridium;s__	k__Bacteria;p__Firmicutes;c__Clostridia;o__Clostridiales;f__Dehalobacteriaceae;g__Dehalobacterium;s__	k__Bacteria;p__Firmicutes;c__Clostridia;o__Clostridiales;f__Lachnospiraceae;__;__	k__Bacteria;p__Firmicutes;c__Clostridia;o__Clostridiales;f__Lachnospiraceae;g__;s__	k__Bacteria;p__Firmicutes;c__Clostridia;o__Clostridiales;f__Lachnospiraceae;g__Blautia;__	k__Bacteria;p__Firmicutes;c__Clostridia;o__Clostridiales;f__Lachnospiraceae;g__Coprococcus;s__	k__Bacteria;p__Firmicutes;c__Clostridia;o__Clostridiales;f__Lachnospiraceae;g__Dorea;__	k__Bacteria;p__Firmicutes;c__Clostridia;o__Clostridiales;f__Lachnospiraceae;g__Dorea;s__	k__Bacteria;p__Firmicutes;c__Clostridia;o__Clostridiales;f__Lachnospiraceae;g__[Ruminococcus];s__gnavus	k__Bacteria;p__Firmicutes;c__Clostridia;o__Clostridiales;f__Peptococcaceae;g__;s__	k__Bacteria;p__Firmicutes;c__Clostridia;o__Clostridiales;f__Peptostreptococcaceae;__;__	k__Bacteria;p__Firmicutes;c__Clostridia;o__Clostridiales;f__Ruminococcaceae;__;__	k__Bacteria;p__Firmicutes;c__Clostridia;o__Clostridiales;f__Ruminococcaceae;g__;s__	k__Bacteria;p__Firmicutes;c__Clostridia;o__Clostridiales;f__Ruminococcaceae;g__Clostridium;__	k__Bacteria;p__Firmicutes;c__Clostridia;o__Clostridiales;f__Ruminococcaceae;g__Clostridium;s__methylpentosum	k__Bacteria;p__Firmicutes;c__Clostridia;o__Clostridiales;f__Ruminococcaceae;g__Oscillospira;__	k__Bacteria;p__Firmicutes;c__Clostridia;o__Clostridiales;f__Ruminococcaceae;g__Oscillospira;s__	k__Bacteria;p__Firmicutes;c__Clostridia;o__Clostridiales;f__Ruminococcaceae;g__Ruminococcus;s__	k__Bacteria;p__Firmicutes;c__Clostridia;o__Clostridiales;f__[Mogibacteriaceae];__;__
CTRL	1	1.67068	0	0	0	0	0.358385	0	12.6504	6.22448	8.751	0.14799	1.6261	0	2.84033	0	16.5481	8.33378	0.105197	0.0392262	0.74708	0.00534902	0.0213961	3.95293	2.09147	3.15414	0	0	0	0.886155	0	0.0534902	2.01836	0.0338772	0.0124811	0.103414	0.010698	0	0.552732	0	1.14113	0.461799	0.230008	0	0	0	0.650798	0.0178301	0.00713203
	2	6.24595	0	0.0177472	0	0.0135714	0.601315	0.0041758	7.24919	5.57469	3.92212	0.220274	0.633678	0	4.83558	1.66092	24.8095	11.1222	0.589832	0.100219	1.0951	0	0.0104395	1.94906	4.00668	4.28228	0	0	0.0501096	0.674392	0.0062637	0.210878	4.26349	0	0.00730765	0.0709886	0.0313185	0	0.348679	0.0041758	0.700491	0.776699	0.192087	0.0574173	0	0	1.14417	0.135714	0.0323625
	3	1.36167	0	0	0.0252161	0	1.10531	0	4.04718	3.81323	3.07776	0	0.308197	0	2.09994	0.0966617	25.6756	6.95824	0.106468	0	0.0546349	0	0.00700447	0.117675	5.14548	0.546349	0	0	0.0630402	0.012608	0	0.182116	2.09153	0	0	0.0910581	0.0238152	0	0.45389	0.0308197	0.0322206	0.650015	0.449687	0	0	0	1.29022	0.184918	0.0140089
	4	1.73181	0	0	0	0	0.527564	0.0282422	5.45865	2.92815	0.54451	0	0.114099	0.0146859	1.49458	2.47176	15.7716	16.9182	0.120877	0.032761	0.208992	0.00903751	0.0158156	5.07682	7.10122	7.57343	0.00225938	0.260958	0.0734297	3.64324	0.0158156	0.18075	9.0601	0.0124266	0	0.0937641	0.0124266	0.00564844	0.83371	0.114099	0.708315	1.24492	0.729779	0.050836	0.167194	0.0305016	3.29417	0.279033	0.0406688
	5	0.0388578	0	2.48926	0	0.485134	0.542832	0	8.69355	1.10804	0.925523	0.057698	0.0612305	0.00353253	1.14925	1.26818	10.8661	20.9915	0.0471004	0	0.213129	0	0.0141301	1.72505	5.72623	5.9841	0	0.324993	0.109508	4.29084	0	0.26494	5.08684	0.0788931	0	0.0953783	0	0.0270827	1.38004	0.120106	1.0209	1.90992	1.29762	0	0.251987	0.33559	3.14631	0.385046	0.0612305
	6	1.1861	0	0.221668	0.0174085	0.00696338	0.619741	0.00580282	2.0925	3.26351	4.0759	0.0963268	0.447978	0.00696338	5.3444	5.05194	16.2154	18.5075	1.63059	0	0.276214	0	0.0104451	1.78495	1.70835	5.07747	0	0	0.0232113	0.347009	0.00696338	0.107932	2.20855	0.0150873	0	0.113735	0	0	0.136947	0	0.572158	0.500203	0.0998085	0	0	0.0116056	1.05843	0.170603	0.0127662
	7	0.883694	0	0.00368718	0	0	0.265477	0	10.962	7.59436	0.453523	0	0.618217	0	3.76953	0	12.1689	4.42953	0.0110615	0.401903	0.613301	0	0.0245812	5.98552	10.6019	1.46504	0.00245812	0.136426	0.00860342	1.79934	0	0.449836	3.01365	0	0	0.385925	0.131509	0	2.65723	0.449836	1.47364	3.92316	0.0184359	0	0	0	8.50878	0.696877	0.0688274
	8	1.17896	0	0.0527465	0.00572088	0.000343253	0.718542	0.00972549	10.9983	0.928613	1.52416	0	1.49898	0	8.68555	0	19.226	9.90867	0.109612	0.0427922	1.43388	0.00137301	0.0723119	7.10315	10.0052	3.25095	0.00217393	0.0630441	0	0.939711	0	0.21213	4.30553	0.0121283	0.0130436	0.205952	0.0279179	0.00560646	1.192	0.0127003	0.946004	0.578152	0.318195	0.00697947	0.0723119	0.220139	2.30128	0.207782	0.0286044
	9	0.0169864	0	0.588861	0	0.0101918	0.92406	0	0.0498267	8.17725	2.20823	0	0.533373	0.0147215	4.61237	0.00679456	21.1934	3.23081	0.309152	0	0.571875	0.413335	0.0351052	2.63742	5.52624	0.753063	0.00339728	0.335198	0	5.46509	0	0.528843	2.88542	0	0.0192512	0.015854	0.0147215	0	1.21283	0	1.38835	0.61604	0.00679456	0	0.0192512	0	1.61597	0.275179	0.0305755
	10	1.45611	0	0	0	0	0.581492	0.0131074	14.9603	7.27938	1.89581	0	0.840066	0	6.78725	0	26.2446	10.878	0.208527	0.0238317	2.78711	0	0.00357475	6.53464	3.68437	2.32359	0.00357475	0	0.266915	0.0583876	0	0.156097	2.43679	0.00953266	0	0.0750697	0.0190653	0	0.425395	0.104859	0.518338	0.686352	0.274064	0	0.0381306	0.0202569	1.80167	0.160864	0.0131074
	11	0.817907	0	0.0298954	0.015331	0.00843203	0.4285	0.00996512	5.88555	1.00801	1.87421	0	1.68794	0	8.79997	0	13.607	5.88479	0.376375	0	1.517	0.00689893	0.0344947	2.87685	7.41712	3.4487	0	0.0804875	0.0107317	1.04557	0	0.55728	2.9811	0.00766548	0.0183971	0.141811	0	0	0.916025	0.0390939	0.808708	0.75505	0.0521253	0.0130313	0.0467594	0.0413936	3.52842	0.179372	0.00843203
	12	0.0596981	0	0	0	0	0.405497	0	6.40685	10.2715	2.33048	0	1.58482	0.00901104	3.81167	0	30.3897	5.61388	0.0675828	0.103627	1.4474	0.0123902	0.0518135	1.90809	8.13021	3.91192	0	0.149809	0	1.94413	0.0360442	0.0923631	5.69723	0	0	0.207254	0.0315386	0	0.82451	0.0743411	0.532778	0.977698	0.215139	0	0.229781	0.981077	4.94255	0.346925	0.0777202
MR	1	1.33005	0.0634164	5.22466	0	0.286642	0.510713	0	6.38983	7.19395	1.15756	0.21477	0.340757	0.0194477	1.95661	0.678978	23.9054	8.93917	0	0	0.451525	0	0	1.40023	3.97409	3.07865	0.00253665	0	0.519169	0.666295	0.0329765	0.186021	2.93998	0.0101466	0.00253665	0.112458	0.0186021	0	0.614716	0.0236754	0	0.886138	0.560601	0.0304399	0.0211388	0.608797	2.31258	0.141207	0.0279032
	2	1.76356	0.138017	8.67976	0	1.02874	0.71309	0.00638969	4.1763	5.48236	1.92202	0.112459	0.531623	0.00638969	1.41468	0.0293926	18.0777	4.12135	0.0881778	0	4.90217	1.89391	0.0127794	1.01724	4.57374	0.664528	0	0	0.761652	4.14436	0.0127794	0.281147	3.09133	0	0	0.20447	0	0	0.332264	0	0	0.888168	0.474115	0.0293926	0	0	2.88175	0.198081	0.0281147
	3	0.966991	0.635614	0.867007	0	0.314236	0.91557	0	7.83305	3.75655	8.30298	0	0.108554	0	2.17537	1.47263	17.9229	5.61912	0.119981	0.0171402	0.0299953	0	0	0.282813	2.02968	1.78972	0	0	0.1814	0.925569	0.00714173	0.0771307	1.50262	0.0228536	0	0.0571339	0	0	0.20711	0	0	0.31995	0.384225	0.0385654	0	0	0.8213	0.0142835	0.00714173
	4	1.33652	0.043632	2.67992	0	0	0.357094	0.0229642	12.6636	3.60423	3.34704	0	0.915124	0	3.61342	0	15.9199	5.28981	0.554586	0	0.0884123	0	0.00918569	0	3.16677	0.35939	0	0	0.148119	0	0.00229642	0.199789	0.850824	0	0	0.105635	0	0	0.215864	0	0	0.393836	0.165342	0	0	0	1.08506	0.150416	0.0114821
	5	0.247102	0	0	0	0	0.322202	0	6.47916	3.47275	1.59163	0.307666	0.45302	0.00363385	1.86053	0	19.733	5.78146	0.033916	0.225299	0.107804	0	0.0218031	4.82212	8.45113	3.06697	0	1.91262	0.0666206	2.29781	0	0.278595	5.15644	0	0	0.445753	0.0399724	0	1.01506	0.0581416	0.381555	1.35785	0.255581	0	0	0	3.02458	0.308878	0.0399724
	6	2.07942	0.054046	3.21304	0	1.96998	0.217535	0	8.76762	4.21964	1.41465	0	0.566132	0	2.56583	0	12.2279	0.017565	0	0	0.399941	1.00931	0.0081069	0.0243207	13.0291	1.00255	0.0081069	0.249963	0.197268	0.27023	0.00945805	0.275635	3.42787	0	0	0.114848	0	0	0.245909	0.0216184	0	1.30791	0.42291	0	0	0	3.12251	0.367513	0.0297253
	7	0.0661971	0	0.0558538	0	0.306162	0.484066	0.00930896	17.6694	2.05418	1.32704	0	0.564744	0	4.35866	0	21.2999	8.16293	0.0858493	0.00620598	0.440624	0	0.0258582	5.37541	10.6743	3.7422	0.00517165	0	0	0.127223	0	0.23169	6.02704	0.0237896	0.00517165	0.0496478	0.0455105	0	0.942274	0.0393045	0.223415	1.0033	0.588533	0	0.153081	1.26085	2.87026	0.481997	0.012412
	8	0.0542542	0	1.23835	0	0.815169	0.0745995	0.0311962	8.13813	4.82456	1.26548	0	0.588658	0	1.74699	0	16.6628	7.23887	0.0298398	0	6.1687	0	0.0203453	8.05675	6.71667	3.59841	0	0	0	0.272627	0.0393343	0.187177	11.3446	0.0339089	0	0.151912	0.023058	0	1.18817	0.0569669	0	1.07559	0.173613	0	0.385205	0.884344	3.64181	0.481506	0.138348
	9	0.155139	0	0.144561	0	0.304401	0.223306	0	10.1745	4.12764	1.14004	0	1.13769	0	4.06535	0	25.6391	5.15249	0.0282071	0	0.190398	0	0.0293824	9.44115	17.9315	2.36822	0	0.0799201	0	0.920256	0	0.27972	4.92566	0	0	0.0411353	0.0340836	0.0141035	0.550038	0.0376094	0.229183	1.09655	0.152788	0.0270318	0.0528883	1.07657	2.30593	0.145737	0.0293824
	10	0.0901907	0	2.96418	0.010769	0.28538	3.08668	0	0.00942291	2.5738	5.86913	0	2.349	0	4.88915	0	17.1645	6.24335	0.118459	0	0.0430762	0	0	0	2.23996	2.49034	0	0	0.00673065	0.603066	0.0134613	0.111729	1.01498	0	0.0174997	0.580182	0.0323071	0	0.460377	0	0	0.868254	0.00807678	0	0	0	1.71093	0.234227	0.0282687
	11	4.67268	0	0.0838042	0	0.0502825	0.632123	0	9.91284	3.9376	1.38876	0	0.380711	0	3.69936	0	16.6555	5.57298	0.0502825	0.0239441	0.411838	0	0.0287329	9.32861	8.83297	4.12796	0.00478881	0	0.00359161	7.24907	0	0.256202	7.3197	0.0299301	0	0.277751	0.0155636	0.00718322	0.797337	0.228666	1.34566	1.82454	0.459726	0	0	0.466909	3.51619	0.396274	0.0838042
[truncated: 19 more columns]

## Sheet: Table S4b
Supplementary Table 4b 16S rRNA amplicon sequencing of feces from C57BL/6J mice fed with CTRL diet or MR diet
	Index	d__Bacteria;p__Verrucomicrobiota;c__Verrucomicrobiae;o__Verrucomicrobiales;f__Akkermansiaceae;g__Akkermansia;__	d__Bacteria;p__Bacteroidota;c__Bacteroidia;o__Bacteroidales;f__Muribaculaceae;g__Muribaculaceae;s__mouse_gut	d__Bacteria;p__Firmicutes;c__Bacilli;o__Erysipelotrichales;f__Erysipelotrichaceae;g__Ileibacterium;s__Ileibacterium_valens	d__Bacteria;p__Firmicutes;c__Clostridia;o__Oscillospirales;f__Oscillospiraceae;__;__	d__Bacteria;p__Actinobacteriota;c__Actinobacteria;o__Bifidobacteriales;f__Bifidobacteriaceae;g__Bifidobacterium;__	d__Bacteria;p__Firmicutes;c__Clostridia;o__Lachnospirales;f__Lachnospiraceae;__;__	d__Bacteria;p__Firmicutes;c__Bacilli;o__Lactobacillales;f__Lactobacillaceae;g__Lactobacillus;__	d__Bacteria;p__Firmicutes;c__Clostridia;o__Lachnospirales;f__Lachnospiraceae;g__Blautia;__	d__Bacteria;p__Firmicutes;c__Clostridia;o__Lachnospirales;f__Lachnospiraceae;g__Blautia;s__Lachnospiraceae_bacterium	d__Bacteria;p__Firmicutes;c__Bacilli;o__Erysipelotrichales;f__Erysipelotrichaceae;g__Faecalibaculum;s__uncultured_bacterium	d__Bacteria;p__Firmicutes;c__Clostridia;o__Clostridia_vadinBB60_group;f__Clostridia_vadinBB60_group;g__Clostridia_vadinBB60_group;s__uncultured_Clostridia	d__Bacteria;p__Firmicutes;c__Clostridia;o__Oscillospirales;f__Oscillospiraceae;g__Colidextribacter;__	d__Bacteria;p__Firmicutes;c__Clostridia;o__Oscillospirales;f__Oscillospiraceae;g__UCG-005;__	d__Bacteria;p__Firmicutes;c__Clostridia;o__Clostridia_vadinBB60_group;f__Clostridia_vadinBB60_group;g__Clostridia_vadinBB60_group;s__unidentified	d__Bacteria;p__Firmicutes;c__Clostridia;o__Clostridia_vadinBB60_group;f__Clostridia_vadinBB60_group;g__Clostridia_vadinBB60_group;__	d__Bacteria;p__Firmicutes;c__Clostridia;o__Clostridiales;f__Clostridiaceae;g__Clostridium_sensu_stricto_1;__	d__Bacteria;p__Firmicutes;c__Clostridia;o__Clostridia_UCG-014;f__Clostridia_UCG-014;g__Clostridia_UCG-014;__	d__Bacteria;p__Firmicutes;c__Clostridia;o__Oscillospirales;f__Ruminococcaceae;__;__	d__Bacteria;p__Firmicutes;c__Bacilli;o__Erysipelotrichales;f__Erysipelotrichaceae;g__Dubosiella;s__Dubosiella_newyorkensis	d__Bacteria;p__Firmicutes;c__Clostridia;o__Lachnospirales;f__Lachnospiraceae;g__Tuzzerella;__	d__Bacteria;p__Firmicutes;c__Bacilli;o__Erysipelotrichales;f__Erysipelatoclostridiaceae;g__Erysipelatoclostridium;__	d__Bacteria;p__Firmicutes;c__Clostridia;o__Oscillospirales;f__Oscillospiraceae;g__Oscillibacter;__	d__Bacteria;p__Firmicutes;c__Clostridia;o__Oscillospirales;f__Ruminococcaceae;g__uncultured;__	d__Bacteria;p__Firmicutes;c__Bacilli;o__Erysipelotrichales;f__Erysipelotrichaceae;g__Turicibacter;s__uncultured_bacterium	d__Bacteria;p__Firmicutes;c__Clostridia;o__Oscillospirales;f__Oscillospiraceae;g__NK4A214_group;s__unidentified	d__Bacteria;p__Firmicutes;c__Clostridia;o__Lachnospirales;f__Lachnospiraceae;g__A2;s__uncultured_bacterium	d__Bacteria;p__Firmicutes;c__Clostridia;__;__;__;__	d__Bacteria;p__Firmicutes;c__Bacilli;o__RF39;f__RF39;g__RF39;__	d__Bacteria;p__Firmicutes;c__Clostridia;o__Oscillospirales;f__Ruminococcaceae;g__Incertae_Sedis;__	d__Bacteria;p__Firmicutes;c__Clostridia;o__Oscillospirales;f__UCG-010;g__UCG-010;s__uncultured_organism	d__Bacteria;p__Firmicutes;c__Clostridia;o__Oscillospirales;__;__;__	d__Bacteria;p__Firmicutes;c__Clostridia;o__Peptostreptococcales-Tissierellales;f__Anaerovoracaceae;g__[Eubacterium]_nodatum_group;__	d__Bacteria;p__Firmicutes;c__Clostridia;o__Oscillospirales;f__Ruminococcaceae;g__Anaerotruncus;__	d__Bacteria;p__Actinobacteriota;c__Coriobacteriia;o__Coriobacteriales;f__Eggerthellaceae;g__Adlercreutzia;s__uncultured_bacterium	d__Bacteria;p__Bacteroidota;c__Bacteroidia;o__Bacteroidales;f__Bacteroidaceae;g__Bacteroides;__	d__Bacteria;p__Verrucomicrobiota;c__Verrucomicrobiae;o__Verrucomicrobiales;f__Akkermansiaceae;g__Akkermansia;s__uncultured_bacterium	d__Bacteria;p__Firmicutes;c__Clostridia;o__Peptostreptococcales-Tissierellales;f__Peptostreptococcaceae;__;__	d__Bacteria;p__Firmicutes;c__Clostridia;o__Peptococcales;f__Peptococcaceae;g__uncultured;s__unidentified	d__Bacteria;p__Bacteroidota;c__Bacteroidia;o__Bacteroidales;f__Rikenellaceae;g__Alistipes;__	Unassigned;__;__;__;__;__;__	d__Bacteria;p__Firmicutes;c__Clostridia;o__Peptococcales;f__Peptococcaceae;g__uncultured;s__uncultured_bacterium	d__Bacteria;p__Bacteroidota;c__Bacteroidia;o__Bacteroidales;f__Marinifilaceae;g__Odoribacter;s__unidentified	d__Bacteria;p__Firmicutes;c__Bacilli;o__Erysipelotrichales;f__Erysipelatoclostridiaceae;g__Erysipelatoclostridiaceae;s__uncultured_bacterium	d__Bacteria;p__Firmicutes;c__Clostridia;o__Oscillospirales;f__Ruminococcaceae;g__Harryflintia;s__uncultured_bacterium	d__Bacteria;p__Firmicutes;c__Clostridia;o__Lachnospirales;f__Lachnospiraceae;g__ASF356;s__uncultured_bacterium	d__Bacteria;p__Bacteroidota;c__Bacteroidia;o__Bacteroidales;f__Muribaculaceae;g__Muribaculaceae;__	d__Bacteria;p__Firmicutes;c__Clostridia;o__Lachnospirales;f__Lachnospiraceae;g__Blautia;s__unidentified	d__Bacteria;p__Bacteroidota;c__Bacteroidia;o__Bacteroidales;f__Muribaculaceae;g__Muribaculaceae;s__uncultured_bacterium
CTRL	2-90734	46.6046	12.8044	0.687013	6.33379	0.328615	13.3682	0.47046	7.9852	0.229425	2.27002	0.142097	1.73495	0.432096	0.012872	0.0201914	0.08228	0.672122	1.65898	0.0032811	0.354107	0.519172	0.327353	0.291261	0.353097	0.128468	0.172889	0	0.153707	0.198885	0.0961616	0.0921233	0.0901042	0.0509833	0.0376065	0.0620886	0.12443	0.0643601	0.101967	0.0848039	0.0204438	0.00883374	0.0557788	0.0408876	0.0254917	0.00757178	0.0928805	0.100452	0.0855611
	2-90735	48.9358	17.9409	0.878684	3.7628	0.778117	9.54248	1.34011	4.2546	0.140006	2.80761	0.267786	1.65049	0.406214	0.298153	0.720931	0.172345	0.136062	1.62328	0.0118315	0.191275	0.281195	0.173528	0.266997	0.248461	0.128174	0.132907	0.0524529	0.0702001	0.0997788	0.0548192	0.0658619	0.0473259	0.0469315	0.102934	0.240179	0.125808	0.061918	0.0571855	0.213755	0.0291843	0.013409	0.15026	0.0165641	0.0236629	0.0583686	0.269758	0.0362832	0.32221
	2-90736	53.4445	16.1533	2.3044	2.43759	0.877989	6.06788	1.69193	0.936522	0.10222	5.21195	0.323626	0.967485	0.346954	0.815639	2.22636	0.274849	0.529338	0.823274	0.00721054	0.151421	0.687122	0.0631983	0.39658	0.355013	0.056836	0.06235	0.115369	0.642586	0.105613	0.0339319	0.028418	0.0835574	0.0203592	0.0542911	0.1247	0.0521704	0.0322354	0.0598051	0.120034	0.0911921	0.00975544	0.0449598	0.0631983	0.0241765	0.0233282	0.166691	0.0542911	0.20953
	2-90737	54.3725	18.0713	1.12878	2.28735	0.394087	8.67636	1.4719	2.48978	0.18807	4.53846	0.348505	0.69988	0.424953	0.119877	0.46551	0.352453	0.186635	0.458332	0	0.108033	0.237959	0.0570672	0.760896	0.433926	0.167253	0.0506067	0.167612	0.17838	0.0872159	0.0480944	0.0466587	0.0516835	0.0211759	0.0459409	0.124184	0.122748	0.0556315	0.0244061	0.0114852	0.000717826	0.0168689	0.00251239	0.0114852	0.0157922	0.0233293	0.117365	0.0233293	0.112699
	2-90738	62.5733	14.5209	1.63407	1.73608	0.302767	5.49878	0.700745	2.10767	0.0497812	3.22625	0.24945	0.690407	0.456463	0.378663	1.98309	0.199669	0.56337	0.42246	0	0.0522294	0.425452	0.0750798	0.248906	0.35146	0.0573979	0.0451567	0.148255	0.216534	0.0593021	0.0312832	0.0690952	0.0549497	0.0723595	0.0239385	0.0622944	0.161585	0.00952099	0.0399881	0.0209462	0.00217623	0.0560378	0.0103371	0.0272028	0.0133294	0.0231224	0.0641986	0.0116972	0.0905854
	2-90739	25.4366	23.8086	5.92248	4.63046	1.80275	20.6776	2.29359	3.91744	2.47633	0.925579	0.407485	1.25804	0.44179	0.0352662	0.621648	0.00448843	0.574199	1.25003	0	0.494369	0.130806	0.378631	0.083036	0.00737385	0.0782269	0.280206	0.129523	0.0403959	0.335991	0.0849596	0.0660441	0.0439225	0.00448843	0.0618762	0.129523	0.0647616	0	0.0615556	0.0538612	0.188835	0.0105799	0.0150683	0.0227628	0.0243658	0.0413577	0.139141	0.0339838	0.11702
	2-90740	24.4063	22.4773	5.53738	7.46361	1.36517	21.7335	2.2819	3.27257	3.65265	0.430298	0.0896164	1.45409	0.450174	0.0139481	0.0216195	0.00453312	0.238512	1.26125	0.00244091	0.503177	0.426114	0.561759	0.0962417	0.00383572	0.0474234	0.195273	0.00906625	0.0885703	0.205734	0.119605	0.0509105	0.0543975	0.0177838	0.0606741	0.199109	0.0108098	0.00453312	0.079504	0.043239	0.0156916	0.0240604	0.0265013	0.0498644	0.0244091	0.148198	0.153777	0.0177838	0.170515
	2-90741	30.8572	23.6393	8.63242	4.35913	1.22228	12.7402	5.39931	1.33111	2.17769	0.673041	0.377299	0.730532	0.812623	0.205094	0.00909154	0.00721975	2.20844	0.66395	0	0.143058	0.543086	0.190388	0.100274	0.00641756	0.0911828	0.0871718	0.059095	0.623038	0.209908	0.174076	0.0152417	0.246541	0.0494687	0.109901	0.201083	0.106692	0.00133699	0.0283442	0.0176483	0.00615016	0.030216	0.0157765	0.0494687	0.0272746	0.0660474	0.133164	0.00695235	0.169798
	2-90742	30.5322	34.2198	6.74153	4.91884	0.841854	9.03831	2.39307	1.44195	1.34358	0.522862	0.231081	0.76399	0.817574	0.113238	0.0106749	0.000837249	1.28246	0.801457	0.00230244	0.166822	1.15666	0.242384	0.119936	0.000837249	0.301828	0.0883298	0.0171636	0.405019	0.0847715	0.195707	0.0665613	0.137309	0.0102563	0.0761897	0.0554678	0.0772362	0	0.0372576	0.0533746	0.0085818	0.0240709	0.0173729	0.0313968	0.0177915	0.0221871	0.0707476	0.0117215	0.082469
	2-90743	28.5447	32.5449	6.02686	4.67019	0.94106	10.1848	4.73852	0.94257	1.42159	0.547725	0.850465	0.808942	1.71112	0.158919	0.0335958	0.00264237	1.22077	0.744015	0.00301985	0.169489	0.494878	0.202707	0.236303	0.00452977	0.277071	0.142688	0.0166092	0.269899	0.172131	0.20686	0.0985225	0.215542	0.0362382	0.0853107	0.0668141	0.0192515	0	0.0532248	0.117397	0.00150992	0.0505825	0.0630393	0.0343508	0.0471851	0.0989	0.161184	0.00528473	0.113999
MR	2-90724	24.2166	27.04	8.68756	4.99239	2.53631	16.5784	1.02769	0.288042	1.54463	0.166139	0.986544	1.32139	0.954654	1.44484	0.109559	0.0216032	0.946939	1.39495	1.34763	0.516933	0.3904	0.0828121	0.180541	0.00565797	0.24175	0.549338	0.517961	0.12499	0.241235	0.0946424	0.0637808	0.0606946	0.148136	0.0761254	0.14505	0.0133734	0.00360053	0.0735536	0.0282899	0.00514361	0.0756111	0.0149165	0.0550366	0.0509217	0	0.132705	0.0118303	0.145564
	2-90725	27.6813	22.9287	4.35807	9.11326	5.87515	17.1238	0.108675	0.0300095	1.04421	0.252604	0.186758	1.68024	0.432369	0.500255	0.00233083	0.00320489	0.0716731	2.97123	1.17649	0.384005	0.285527	0.707116	0.38954	0.0037876	0.0337971	0.899993	0.0375847	0.0268046	0.31845	0.023017	0.192294	0.0174812	0.0973123	0.244446	0.127613	0	0	0.0259305	0.0119455	0.0501129	0.0212688	0.00844927	0.00961468	0.0349625	0	0.0821618	0.0148591	0.102557
	2-90726	25.884	25.5838	7.91334	3.52529	3.76417	13.707	0.618351	2.71159	1.19076	0.31073	5.83686	1.03548	0.754803	1.44691	0.109852	0.120043	0.16046	0.721295	1.36331	0.236632	0.290176	0.256668	0.0981071	0.0132997	0.217977	0.321094	0.0395538	0.184814	0.27964	0.103116	0.0882619	0.0428355	0.00639078	0.0832529	0.0977617	0.0799711	0.00172724	0.0222814	0.0590715	0.00863619	0.0374811	0.0499172	0.0160633	0.0155451	0.00414537	0.119007	0.0136452	0.105362
	2-90727	34.8624	24.6581	7.2698	4.78541	2.47527	14.7678	0.977137	0.143047	0.746439	0.204403	0.577096	0.778694	0.38251	0.559215	0.0241918	0.0873007	0.373395	0.985552	1.52233	0.409507	0.256994	0.0851971	0.147605	0.00771332	0.242619	0.402846	0.134632	0.0413714	0.223686	0.0655632	0.0865995	0.0413714	0.100974	0.0939622	0.107285	0.123413	0	0.0771332	0.119556	0.00175303	0.0452281	0.0627584	0.02314	0.0396184	0.0101676	0.161629	0.0210363	0.217726
	2-90728	12.5326	24.2088	5.41131	8.25684	1.08342	18.6069	0.434527	4.8118	2.20878	0.141532	2.76745	1.68872	0.284719	2.68993	6.56232	0.0422112	0.613028	1.55243	1.1684	0.722557	0.129117	0.405835	0.587646	0.00496602	0.31755	0.301824	0.101528	0.594268	0.174087	0.0990446	0.122219	0.0245542	0.0802841	0.0595923	0.0686967	0.00965616	0	0.0725591	0.100424	0.083043	0.11615	0.050212	0.00469013	0.0747663	0	0.138773	0.0267614	0.106218
	2-90729	22.3084	27.782	11.4558	2.68133	3.51458	9.01672	1.42331	3.49239	0.478664	2.00206	2.27331	0.597764	0.484098	2.57854	0.0819661	3.8832	0.269899	0.443341	0	0.279409	0.470513	0.0828718	0.20333	0.731355	0.175706	0.264918	0.480022	0.11276	0.129968	0.0683806	0.0516251	0.0633992	0.0674749	0.00950988	0.203783	0.0126798	0.647125	0.0235483	0.0362281	0.0683806	0.0298882	0.0217369	0.0516251	0.021284	0	0.154422	0.0208312	0.249068
	2-90730	34.7547	25.8837	4.78696	3.57789	1.18609	14.7622	0.899262	1.4188	3.08852	0.831266	0.457292	0.658884	0.800621	0.633505	0.0790086	0.692882	0.431914	0.421379	0.0023942	0.212605	0.328963	0.156581	0.158017	0.0723048	0.125935	0.474052	0.157538	0.0248997	0.245166	0.0675164	0.0378284	0.0608127	0.384509	0.0095768	0.236068	0.0402226	0.229364	0.0339976	0.129287	0.113485	0.0105345	0.0363918	0.0263362	0.0311246	0.0124498	0.28491	0.0153229	0.240857
	2-90731	38.7142	25.3843	6.29281	1.93454	3.3491	13.0631	2.15659	0.223173	0.119101	0.731888	0.92538	0.468889	0.625937	0.635705	0.0060114	0.694692	0.598886	0.53276	0	0.235196	0.231815	0.135632	0.092801	0.39262	0.0428312	0.0529755	0.00864139	0.0882924	0.183723	0.095431	0.124361	0.0616168	0.136008	0.00788996	0.31372	0.119477	0.057484	0.0240456	0.0187856	0.0210399	0.0214156	0.00488426	0.0169071	0.0184099	0	0.273894	0.0157799	0.248722
	2-90732	31.0899	25.2564	3.32816	4.63647	1.44854	15.0516	0.604498	2.30386	1.23863	0.343057	0.448562	0.571762	1.19351	0.708676	3.77252	0.961932	2.90305	0.327574	0	0.243745	0.305677	0.132932	0.131826	0.654264	0.119219	0.0959941	0.273827	0.223175	0.162128	0.0913492	0.139567	0.0964365	0.238216	0.00442369	0.08029	0.083829	0.071885	0.0269845	0.0170312	0.00309658	0.0247727	0.00530843	0.0517572	0.0265422	0	0.0853773	0.014377	0.0822807
	2-90733	36.5326	18.7267	8.92242	3.65815	2.93642	10.887	0.959947	4.35416	0.745196	1.70096	0.0694402	0.425	0.662254	0.401532	0.0247541	2.06167	0.904009	0.410855	0.0073941	0.170386	1.64342	0.185817	0.137273	0.597314	0.102553	0.298979	0.0501513	0.063975	0.155597	0.0475794	0.101267	0.106732	0.073298	0.0369705	0.117341	0.111554	0.145632	0.0482224	0.0131808	0.557451	0.0253971	0.00321482	0.0491868	0.0244327	0	0.0675113	0.0115734	0.0941943
[truncated: 59 more columns]

## Sheet: Table S4c
Supplementary Table 4c 16S rRNA amplicon sequencing of the small intestine from C57BL/6J mice fed with CTRL diet or MR diet
	Index	d__Bacteria;p__Firmicutes;c__Bacilli;o__Erysipelotrichales;f__Erysipelotrichaceae;g__Ileibacterium;s__Ileibacterium_valens	d__Bacteria;p__Firmicutes;c__Bacilli;o__Erysipelotrichales;f__Erysipelotrichaceae;g__Faecalibaculum;__	d__Bacteria;p__Actinobacteriota;c__Actinobacteria;o__Bifidobacteriales;f__Bifidobacteriaceae;g__Bifidobacterium;__	d__Bacteria;p__Firmicutes;c__Bacilli;o__Lactobacillales;f__Lactobacillaceae;g__Lactobacillus;__	d__Bacteria;p__Firmicutes;c__Bacilli;o__Erysipelotrichales;f__Erysipelotrichaceae;g__Dubosiella;s__Dubosiella_newyorkensis	d__Bacteria;p__Firmicutes;c__Clostridia;o__Clostridiales;f__Clostridiaceae;__;__	d__Bacteria;p__Firmicutes;c__Bacilli;o__Erysipelotrichales;f__Erysipelotrichaceae;g__Turicibacter;s__uncultured_bacterium	d__Bacteria;p__Bacteroidota;c__Bacteroidia;o__Bacteroidales;f__Muribaculaceae;g__Muribaculaceae;s__mouse_gut	d__Bacteria;p__Bacteroidota;c__Bacteroidia;o__Chitinophagales;f__Chitinophagaceae;g__Asinibacterium;__	d__Bacteria;p__Firmicutes;c__Bacilli;o__Erysipelotrichales;f__Erysipelotrichaceae;g__Faecalibaculum;s__uncultured_bacterium	d__Bacteria;__;__;__;__;__;__	Unassigned;__;__;__;__;__;__	d__Bacteria;p__Firmicutes;c__Clostridia;o__Peptostreptococcales-Tissierellales;f__Peptostreptococcaceae;__;__	d__Bacteria;p__Firmicutes;c__Clostridia;o__Lachnospirales;f__Lachnospiraceae;__;__	d__Bacteria;p__Firmicutes;c__Clostridia;o__Lachnospirales;f__Lachnospiraceae;g__Blautia;s__Lachnospiraceae_bacterium	d__Bacteria;p__Actinobacteriota;c__Coriobacteriia;o__Coriobacteriales;f__Eggerthellaceae;g__Adlercreutzia;s__uncultured_bacterium	d__Bacteria;p__Proteobacteria;c__Gammaproteobacteria;o__Burkholderiales;f__Comamonadaceae;g__Pelomonas;__	d__Bacteria;p__Verrucomicrobiota;c__Verrucomicrobiae;o__Verrucomicrobiales;f__Akkermansiaceae;g__Akkermansia;__	d__Bacteria;p__Firmicutes;c__Clostridia;o__Oscillospirales;f__Oscillospiraceae;__;__	d__Bacteria;p__Firmicutes;c__Clostridia;o__Lachnospirales;f__Lachnospiraceae;g__Blautia;__	d__Bacteria;p__Firmicutes;c__Clostridia;o__Lachnospirales;f__Lachnospiraceae;g__Blautia;s__uncultured_Clostridiales	d__Eukaryota;p__Vertebrata;__;__;__;__;__	d__Bacteria;p__Firmicutes;c__Clostridia;o__Oscillospirales;f__Oscillospiraceae;g__Colidextribacter;__	d__Eukaryota;__;__;__;__;__;__	d__Bacteria;p__Bacteroidota;c__Bacteroidia;o__Flavobacteriales;f__Flavobacteriaceae;g__Flavobacterium;__	d__Bacteria;p__Firmicutes;c__Clostridia;o__Clostridia_UCG-014;f__Clostridia_UCG-014;g__Clostridia_UCG-014;__	d__Bacteria;p__Firmicutes;c__Bacilli;o__Erysipelotrichales;f__Erysipelatoclostridiaceae;g__Erysipelatoclostridium;__	d__Bacteria;p__Proteobacteria;c__Gammaproteobacteria;o__Burkholderiales;f__Burkholderiaceae;g__Ralstonia;__	d__Bacteria;p__Actinobacteriota;c__Coriobacteriia;o__Coriobacteriales;f__Eggerthellaceae;__;__	d__Bacteria;p__Firmicutes;c__Bacilli;o__Erysipelotrichales;f__Erysipelatoclostridiaceae;g__Erysipelatoclostridium;s__[Clostridium]_cocleatum	d__Bacteria;p__Firmicutes;c__Bacilli;o__RF39;f__RF39;g__RF39;__	d__Bacteria;p__Proteobacteria;c__Alphaproteobacteria;o__Caulobacterales;f__Caulobacteraceae;__;__	d__Bacteria;p__Proteobacteria;c__Gammaproteobacteria;o__Enterobacterales;f__Enterobacteriaceae;g__Escherichia-Shigella;__	d__Bacteria;p__Firmicutes;c__Clostridia;o__Lachnospirales;f__Lachnospiraceae;g__A2;s__uncultured_bacterium	d__Bacteria;p__Firmicutes;c__Clostridia;o__Oscillospirales;f__Oscillospiraceae;g__Oscillibacter;__	d__Bacteria;p__Bdellovibrionota;c__Oligoflexia;o__0319-6G20;f__0319-6G20;g__0319-6G20;__	d__Bacteria;p__Actinobacteriota;c__Coriobacteriia;o__Coriobacteriales;__;__;__	d__Bacteria;p__Firmicutes;c__Bacilli;o__Paenibacillales;f__Paenibacillaceae;g__Paenibacillus;__	d__Bacteria;p__Firmicutes;c__Bacilli;o__Lactobacillales;f__Enterococcaceae;g__Enterococcus;__	d__Bacteria;p__Firmicutes;c__Clostridia;__;__;__;__	d__Bacteria;p__Firmicutes;c__Clostridia;o__Oscillospirales;f__Ruminococcaceae;g__Incertae_Sedis;__	d__Bacteria;p__Firmicutes;c__Clostridia;o__Oscillospirales;f__Oscillospiraceae;g__NK4A214_group;s__unidentified	d__Bacteria;p__Proteobacteria;c__Gammaproteobacteria;o__Alteromonadales;f__Alteromonadaceae;g__Rheinheimera;__	d__Bacteria;p__Firmicutes;c__Bacilli;o__Erysipelotrichales;f__Erysipelatoclostridiaceae;g__Erysipelatoclostridiaceae;s__uncultured_bacterium	d__Bacteria;p__Firmicutes;c__Bacilli;o__Bacillales;f__Planococcaceae;g__Domibacillus;__	d__Bacteria;p__Proteobacteria;c__Gammaproteobacteria;o__Burkholderiales;f__Rhodocyclaceae;g__Dechloromonas;__	d__Bacteria;p__Actinobacteriota;c__Actinobacteria;o__Propionibacteriales;f__Propionibacteriaceae;g__Cutibacterium;__	d__Bacteria;p__Firmicutes;c__Bacilli;o__Staphylococcales;f__Staphylococcaceae;g__Staphylococcus;__
CTRL	SHA2290A2PA1	22.2524	30.9179	1.76601	15.4689	0.0031266	5.78334	4.00205	0.144692	2.23014	5.83997	5.19051	3.36718	0.297201	0.500604	0.0013896	0.0767754	0.237101	0.0717381	0.0620109	0.0409932	0.0288342	0.129754	0.0142434	0.155288	0.0986616	0.0112905	0.17231	0.0534996	0	0	0.0078165	0.0253602	0.0217125	0	0	0.0378666	0.0114642	0.241269	0.137223	0.0085113	0.0218862	0.001737	0.0276183	0.0053847	0	0.0161541	0.0107694	0.0151119
	SHA2290A3PA1	22.3221	40.3232	2.98983	8.20065	0.0134437	3.349	2.16976	1.45674	1.47906	8.22805	3.23029	2.50585	0.0251118	1.58762	0.0187704	0.0730525	0.164622	0.242494	0.188465	0.0786329	0.111608	0.0753354	0.104506	0.0720379	0.0606234	0.0641746	0.107296	0.055804	0	0	0.0636673	0.0656965	0.0159802	0	0.0111608	0.0350043	0.0220679	0.0197851	0.00355116	0.0177558	0.0177558	0.00634136	0.020546	0.00811694	0	0.0129364	0.00507309	0.00431213
	SHA2290A4PA1	18.8045	28.7462	2.76655	20.152	0	5.70187	5.85965	0.410652	1.0925	5.74565	5.27328	3.3967	0.297814	0.450193	0.00270039	0.0862195	0.10898	0.0883413	0.0401201	0.028547	0.0345264	0.0750322	0.0146592	0.11766	0.0439777	0.0204458	0.148136	0.0428204	0	0	0.0131162	0.035105	0	0	0	0.0138877	0.0148521	0.0254608	0.0775397	0.00424347	0.0287398	0.00617232	0.0202529	0	0	0.00655809	0.00829405	0.00790828
	SHA2290A5PA1	25.9896	35.3311	1.81541	9.81927	0.00269793	0.898561	1.11425	3.53024	0.553226	7.09121	6.51595	3.7215	0.00524598	1.88705	0.0139393	0.145688	0.0448156	0.359874	0.125454	0.102821	0.0995237	0.0451154	0.0442161	0.126503	0.022183	0.0840855	0.118559	0.011691	0	0	0.0382207	0.0196349	0.00374713	0	0.00644506	0.00719448	0.028628	0.020834	0.029977	0.00449655	0.0659494	0.00359724	0.00494621	0.0160377	0	0.0010492	0.00164874	0.0109416
	SHA2290A6PA1	46.8339	6.38377	4.85292	17.5483	0.00701289	0.0117636	0.0176453	0.769608	0.964386	1.25191	13.2105	6.68532	0	0.304721	0.032576	0.0438871	0.119445	0.0389102	0.0364218	0	0.01018	0.0742009	0.00791778	0.281194	0.0373267	0.0389102	0.02036	0.0303138	0	0	0.00972756	0.0269205	0.00791778	0	0.00384578	0.0237533	0	0.0400414	0.00995378	0.00271467	0.00678667	0	0.0117636	0.00769156	0	0.0151569	0.00248845	0.0384578
	SHA2290A7PA1	51.7319	5.35222	4.97258	14.7803	0	0.00238017	0.00257852	1.73951	1.22718	1.07842	9.03157	4.66474	0.00178513	2.13264	0.501026	0.105719	0.13805	0.145786	0.458183	0.29534	0.258447	0.0515704	0.170579	0.207868	0.0519671	0.129323	0.0505787	0.0464134	0	0	0.086678	0.0224133	0.00753721	0.00892565	0.031934	0.0275703	0	0.0587109	0.00376861	0.014281	0.0275703	0.0259836	0.018248	0.0240001	0	0.0087273	0.0105124	0.00357026
	SHA2290A8PA1	53.6747	5.66657	4.61608	15.6037	0	0.00290336	0	2.3768	0.503074	1.18431	9.17489	4.83331	0	1.01961	0.0926437	0.0702086	0.0461899	0.0733759	0.178953	0.0768071	0.0525245	0.0551639	0.0715283	0.227254	0.0118774	0.0519966	0.0535802	0.0176841	0	0	0.0147808	0.0121413	0.00580673	0.00580673	0.0184759	0.0081822	0	0.013725	0.00422307	0.00554278	0.00765432	0.00343125	0.00211154	0.0145168	0	0.00448702	0.00237548	0.00290336
	SHA2290A9PA1	60.1899	6.01844	2.77224	6.1494	0.00119267	0.00190827	0.0150276	1.03786	0.447251	1.23918	12.2277	5.76703	0	2.10124	0.473966	0.077762	0.0608261	0.0407893	0.258332	0.113065	0.111872	0.0620188	0.0715601	0.279323	0.0150276	0.0918355	0.0329176	0.0145506	0	0	0.0803859	0.00548627	0	0.00190827	0.0176515	0.00715601	0	0.0221836	0.00333947	0.0100184	0.0104955	0.00739454	0.00381654	0.00596334	0	0.00119267	0.00310094	0.00119267
	SHA2290A10PA1	49.5845	7.16261	5.91953	22.6966	0	0.00300988	0.00601976	1.70118	0.306406	1.46491	6.31714	2.6791	0	0.93818	0.200458	0.0737421	0.026487	0.0698292	0.143571	0.07615	0.0728391	0.0364196	0.0632075	0.104142	0.00541779	0.0857816	0.0376235	0.00872866	0	0	0.0300988	0.00812668	0.00180593	0.00451482	0.0105346	0.00451482	0	0.00571877	0.00933063	0.00902964	0.0141464	0.00632075	0	0.0177583	0	0.00451482	0.00210692	0.00210692
	SHA2290A1PA1	12.9556	27.8685	0.913311	12.3118	0.00603244	11.0118	14.2617	0.372352	3.56577	5.55602	4.31274	3.023	1.00727	0.168607	0	0.0726909	0.343396	0.122911	0.0355914	0.0144778	0.0197562	0.127586	0.0140254	0.15443	0.177957	0.0300114	0.0924471	0.0954633	0.0027146	0	0.0129697	0.0945584	0.0131205	0	0.00286541	0.0800806	0.00422271	0.335554	0.00558	0.0027146	0	0	0.0316703	0.00482595	0.00588163	0.0165892	0.0318211	0.0185497
MR	SHA2290A11PA1	41.5061	3.14885	27.0754	1.71237	12.0629	0.00717939	0.00119656	3.42055	0.833749	0.0863236	1.77092	1.26656	0	3.31739	0.711956	0.462472	0.101024	0.139742	0.632385	0.0934175	0.0777767	0.0630761	0.149143	0.0679478	0.0423926	0.0859817	0	0.0405977	0.0405123	0.0377773	0.269825	0.0130767	0.0244441	0.112392	0.072734	0.0219655	0.0753836	0.0216236	0.000512813	0.0299996	0.028803	0.0428199	0.0227347	0.0116238	0	0.0102563	0.00846142	0.00606829
	SHA2290A12PA1	42.9592	2.92568	25.0219	0.859531	11.367	0.00168415	0	1.04617	2.78146	0.0820642	3.26726	2.60309	0.00413383	2.78146	0.190156	0.278192	0.360103	0.122025	0.75986	0.0143919	0	0.139172	0.286765	0.108858	0.130752	0.0208223	0	0.0811456	0.0300086	0.0289368	0.0390417	0.0852794	0.0966092	0.14499	0.108551	0.054046	0.0333769	0.0762462	0.0257216	0.0289368	0.0327644	0.00581799	0.0390417	0.00413383	0.264871	0.0094925	0.013167	0.00551178
	SHA2290A13PA1	47.3714	3.21643	23.5835	2.25378	11.6849	0.153912	0.0115034	0.5625	1.40385	0.0878041	3.36466	2.73052	0	1.38754	0.349906	0.178666	0.127411	0.0595554	0.182889	0.0757183	0.0457222	0.0929005	0.0698938	0.103093	0.0394609	0.0417907	0	0.0492169	0.0243172	0.0307242	0.0294136	0.0281031	0.0353837	0.0378592	0.0125226	0.031161	0.0464503	0.0774657	0.00436836	0.0119402	0.0365486	0.00873673	0.014998	0.0109209	0	0.00436836	0.0112121	0.021405
	SHA2290A14PA1	40.9813	2.30069	17.0545	8.94296	13.8669	0.0746847	0.0100537	0.677369	1.13284	0.0666059	7.10385	4.18737	0	1.55312	0.107	0.19138	0.127646	0.135187	0.161937	0.0366242	0.023698	0.0775572	0.0622971	0.145958	0.0481142	0.0664263	0	0.0436259	0.0369833	0.0229799	0.0517048	0.0389581	0.0456008	0.0976647	0.00843794	0.0346494	0.0427283	0.0890472	0.00377014	0.00610404	0.0166963	0.0355471	0.0199279	0.00969465	0	0.00897653	0.0132853	0.00538592
	SHA2290A15PA1	46.9477	3.37022	19.0305	2.50361	14.5865	0.0443846	0.00586511	0.91464	0.372355	0.0833797	6.08513	3.36372	0	1.12991	0.15709	0.13886	0.0304352	0.0932077	0.245225	0.0608704	0.0802094	0.0421654	0.0569074	0.139336	0.0117302	0.0778316	0	0.00966951	0.0174368	0.0188635	0.0894033	0.00507253	0.0153761	0.0454942	0.0233019	0.00586511	0.0256797	0.0191805	0.00253626	0.00982803	0.00982803	0.0161687	0.00253626	0.00760879	0	0.00317033	0.0019022	0.00887693
	SHA2290A16PA1	54.6524	8.45985	13.1952	3.84802	0.0204284	1.9908	0.52134	2.39705	0.327131	0.891269	5.48627	3.04004	0.162503	2.40047	0.19957	0.0189494	0.0391005	0.153999	0.340627	0.381576	0.309476	0.0320753	0.177385	0.124974	0.0113696	0.0447391	0	0.0076722	0.259838	0.0424282	0.0391005	0.00785707	0.0168234	0.0236637	0.0490836	0.00305039	0	0.0268065	0.000924361	0.0574028	0.0549071	0.01442	0.00480668	0.00804194	0	0.00323526	0.00351257	0.00203359
	SHA2290A17PA1	48.1487	8.12281	8.37785	2.00918	0.0131527	2.11378	0.453562	0.209004	1.11387	0.86109	18.0088	8.06435	0.937643	0.258224	0.0401774	0.0109948	0.127314	0.0228117	0.0458289	0.0118169	0.00472675	0.117244	0.0135637	0.361082	0.0333955	0.00842594	0	0.0425407	0.0872393	0.0117141	0.00431573	0.0290798	0.0512749	0.00626808	0	0.0175712	0	0.0550769	0.00287715	0.000924798	0.00297991	0.00380195	0.0148995	0.00154133	0	0.0166464	0.00626808	0.0057543
	SHA2290A18PA1	56.3864	7.43289	9.66979	8.89931	0.00266698	3.47592	0.520904	0.880526	0.275822	0.821151	6.23036	3.04443	0.222904	1.10582	0.0307405	0.0113698	0.0318635	0.0896949	0.122822	0.0592351	0.0453387	0.0388818	0.0564278	0.136578	0.00968537	0.0391626	0	0.0112294	0.0961518	0.0437947	0.0277928	0.00814132	0.014879	0.021757	0.00617618	0.00364956	0	0.00421103	0.00729912	0.0109487	0.0216166	0.00266698	0.00126331	0.00421103	0	0.00238625	0	0.00378993
	SHA2290A19PA1	44.7169	4.69571	2.50509	5.18826	0.00546101	9.7121	2.57972	0.596008	0.687632	0.512576	16.1303	7.99431	0.870121	1.46127	0.448106	0.0110737	0.0752405	0.0270016	0.191135	0.123328	0.0861626	0.109979	0.0932922	0.37681	0.0213889	0.117715	0	0.0203271	0.0562787	0.0324627	0.0294288	0.0103152	0.0582507	0.00758473	0.00894998	0.0122873	0	0.0365584	0.00166864	0.0145627	0.0286703	0.00212373	0.00819151	0.0086466	0	0.00394406	0.00227542	0.0171415
	SHA2290A20PA1	53.9103	6.98144	7.0295	1.91934	0.00617789	8.08288	0.861136	0.483028	0.605852	0.78721	10.342	5.57267	1.04993	0.771294	0.0344496	0.0115181	0.0519362	0.135704	0.110155	0.103035	0.0789514	0.0616742	0.0374862	0.312664	0.01445	0.0810456	0	0.0171725	0.117485	0.167117	0.0134029	0.0161254	0.0242927	0.0100522	0.00659673	0.0131935	0	0.0179054	0.00963333	0.00691086	0.0188478	0.00136123	0.00534021	0.00816739	0	0.00492137	0.00439782	0.00575905
[truncated: 59 more columns]

## Sheet: Table S5
Supplementary Table 5 scRNA-seq QC parameters
# Samples
C57BL/6J mice fed with control diet (B6-CTRL)
C57BL/6J mice fed with methionine-reestricted diet (B6-MR)
Apc<min+/-> mice transplanted with fecal microbiota from C57BL/6J mice fed with control diet (Apc-FT-CTRL)
Apc<min+/-> mice transplanted with fecal microbiota from C57BL/6J mice fed with methionine-restricted diet (Apc-FT-MR)
# Equipment
10xGenomics
	Raw data							Cleaned data
Samples	Number of Cell	Total UMI	Total Gene	Mean Gene/cell	Median Gene/cell	Mean UMI/cell	Median UMI/cell	Number of Cell	Total UMI	Total Gene	Mean Gene/cell	Median Gene/cell	Mean UMI/cell	Median UMI/cell
B6-CTRL	6011	25909300	16847	1483	1418	4310	3201	4029	16466688	16595	1745	1640	4087	3618
B6-MR	5634	26076188	16491	1536	1433	4628	3388	4285	17236325	16340	1653	1534	4022	3489
Apc-FT-CTRL	5892	22530662	16453	1578	1529	3824	3171	5050	17630335	16143	1640	1592	3491	3207
Apc-FT-MR	4176	7532585	14045	666	614	1804	1222	3689	4889043	13806	628	600	1325	1150
Total	21713	82048735	17866	1365	1298	3779	2896	17053	56222391	17866	1449	1411	3297	2982

## Sheet: Table S6a. CD45 clusters
Supplementary Table 6a Total CD45+ immune cell clusters in small intestine from diet fed B6 mice and fecal transplanted Apc min+/- mice
Cluster	Cell_type	B6-CTRL	B6-MR	Apc-FT-CTRL	Apc-FT-MR	%B6-CTRL	%B6-MR	%APC-FT-CTRL	%APC-FT-MR
0	CD8 Effector	461	347	898	434	0.1144	0.081	0.1778	0.1176
1	CD8 Effector	425	361	827	413	0.1055	0.0842	0.1638	0.112
4	CD8 Effector	341	240	587	257	0.0846	0.056	0.1162	0.0697
6	CD8 Effector	90	134	446	144	0.0223	0.0313	0.0883	0.039
9	CD8 Effector	48	31	48	395	0.0119	0.0072	0.0095	0.1071
10	CD8 Effector	141	123	76	80	0.035	0.0287	0.015	0.0217
16	CD8 Effector	19	34	148	13	0.0047	0.0079	0.0293	0.0035
5	CD8 CMT	361	269	435	255	0.0896	0.0628	0.0861	0.0691
8	CD8 CMT	130	79	328	110	0.0323	0.0184	0.065	0.0298
17	CD8 CMT	97	55	32	25	0.0241	0.0128	0.0063	0.0068
12	NKT	104	86	65	86	0.0258	0.0201	0.0129	0.0233
7	CD4	247	169	235	162	0.0613	0.0394	0.0465	0.0439
20	CD4 Naïve	61	43	29	31	0.0151	0.01	0.0057	0.0084
2	B	456	874	344	311	0.1132	0.204	0.0681	0.0843
3	B	489	831	180	473	0.1214	0.1939	0.0356	0.1282
14	B	66	78	26	55	0.0164	0.0182	0.0051	0.0149
18	B	25	38	98	16	0.0062	0.0089	0.0194	0.0043
21	B	30	48	6	71	0.0074	0.0112	0.0012	0.0192
22	B	35	63	18	31	0.0087	0.0147	0.0036	0.0084
13	Plasma	60	71	28	179	0.0149	0.0166	0.0055	0.0485
11	Myeloid	147	135	58	36	0.0365	0.0315	0.0115	0.0098
15	Myeloid	85	58	27	52	0.0211	0.0135	0.0053	0.0141
25	Myeloid	21	1	0	0	0.0052	0.0002	0	0
19	unknown	36	75	40	26	0.0089	0.0175	0.0079	0.007
23	unknown	21	27	52	20	0.0052	0.0063	0.0103	0.0054
24	unknown	33	15	19	14	0.0082	0.0035	0.0038	0.0038
Total		4029	4285	5050	3689	1	1	1	1

## Sheet: Tabls S6b. T cell subpopulation
Supplementary Table 6b T cell clusters in small intestine from diet fed B6 mice and fecal transplanted Apc min+/- mice
	B6-CTRL	B6-MR	Apc-FT-CTRL	Apc-FT-MR	%B6-CTRL	%B6-MR	%Apc-FT-CTRL	%Apc-FT-MR
ILC1	20	32	5	33	0.00496401	0.00746791	0.000990099	0.00894551
ILC2	76	48	113	53	0.0188632	0.0112019	0.0223762	0.014367
Treg	125	54	182	89	0.0310251	0.0126021	0.0360396	0.0241258
Naive T	75	56	252	83	0.018615	0.0130688	0.049901	0.0224993
NK	86	51	18	20	0.0213452	0.011902	0.00356436	0.00542152
CD4 TEM/FH	86	78	38	44	0.0213452	0.018203	0.00752475	0.0119274
TCM	159	104	219	114	0.0394639	0.0242707	0.0433663	0.0309027
Chemokine CD8	88	136	396	142	0.0218416	0.0317386	0.0784158	0.0384928
NK-activating CD8	131	82	480	123	0.0325143	0.0191365	0.0950495	0.0333424
Stressed CD8	89	74	73	57	0.0220898	0.0172695	0.0144554	0.0154513
Cytotoxic CD8-1	838	619	1301	1063	0.207992	0.144457	0.257624	0.288154
Cytotoxic CD8-2	316	307	552	267	0.0784314	0.0716453	0.109307	0.0723773
CD8 TRM	419	313	528	307	0.103996	0.0730455	0.104554	0.0832204
unknown	15	17	1	10	0.00372301	0.00396733	0.00019802	0.00271076
Total T cells	4029	4285	5050	3689

[truncated: 21 more sheets: Table S7, Table S7 B6_CD8 effector, Table S7 B6_CD8 CMT, Table S7 B6_CD4, Table S7 B6_NKT, Table S7 B6_Myeloid, Table S7 B6_B, Table S7 B6_Plasma, Table S7 Apc_FT_CD8 effector, Table S7 Apc_FT_CD8 CMT, Table S7 Apc_FT_CD4, Table S7 Apc_FT_NKT, Table S7 Apc_FT_Myeloid, Table S7 Apc_FT_B, Table S7 Apc_FT_Plasma, Table 8a (Duke, B6 mice), Table S8b (Duke, Apc FT mice), Table S8c (UNC, B6 mice), Table S9, Table S10 …]
