# Supplementary material for: Methionine restriction-induced sulfur deficiency impairs antitumour immunity partially through gut microbiota
Source: Nat Metab. 2023 Aug 3;5(9):1526–43. doi: 10.1038/s42255-023-00854-3 (PMC10513933; doi:10.1038/s42255-023-00854-3)
Supplement: Supplementary file 4 — Tumour weight of subcutaneous CT26.CL25 tumours in germ-free Balb/c mice repopulated with different bacteria. [file 42255_2023_854_MOESM4_ESM.xlsx]

## Sheet: Summary
Source files: Supplementary Figure 3
Supplementary Fig 3	Tumor weight of s.c. CT26.CL25 tumors in germ-free Balb/c mice repopulated with indicated bacteria

## Sheet: Supplementary Figure 3
Tumor weight of s.c. CT26.CL25 tumors in germ-free Balb/c mice repopulated with indicated bacteria.
	GF	WT	mut994	A. muciniphila
	0.009	0.058	0.0059	0.6788
	0.5453	0.035	0.114	0.1122
	0.0524	0.8109	0.0128	0.3858
	0.0991	0.2324	0.0472	1.218
	0.2755	0.217	0.2486	0.3793
	0.1791		0.3712	0.3712
