# Supplementary material for: Methionine restriction-induced sulfur deficiency impairs antitumour immunity partially through gut microbiota
Source: Nat Metab. 2023 Aug 3;5(9):1526–43. doi: 10.1038/s42255-023-00854-3 (PMC10513933; doi:10.1038/s42255-023-00854-3)
Supplement: Supplementary file 5 — Numerical source data. [file 42255_2023_854_MOESM5_ESM.xlsx]

## Sheet: Summary
Source files: Figure 1
Fig. 1a	Intestinal tumor number and burden in Apc<min+/-> mice fed with CTRL or MR diet from the age of 2 month (males and females)
Fig. 1c	Survival of Apc<min+/-> mice fed with CTRL or MR diet from the age of 2 month
Fig. 1d	Survival of B6 mice fed with CTRL or MR diet, then underwent the AOM/DSS procedure (females and males)
Fig. 1e	CRC tumor burden in AOM/DSS treated B6 female mice pre-fed with CTRL or MR diet
Fig. 1f	tumor weight of orthotopic CT26.CL25 tumors in Balb/c mice pre-fed with CTRL or MR diet

## Sheet: Fig. 1a
Intestinal tumor number and burden in Apc<min+/-> mice fed with CTRL or MR diet from the age of 2 month
	Sex		Small intestinal tumor number	Colon tumor number	Colon tumor burden (% of total tissue area)
	Females	CTRL	7	0	21.3263
			54	1	0.560444
			7	0	0
			26	4	14.8514
			6	1	16.5193
			2	0	9.48326
			4	0	10.9371
			17	4	7.59878
			15	1	3.19489
			11	0	2.95203
	Males		6	1	0
			1	1	0.301119
			6	0	4.46927
			13	0	6.72451
			23	1	0
			64	4	0
			58	4	0
			72	2	0
			44	3	0
			10	0	2.82258
			21	1	5.36649
	Females	MR	15	3	18.6047
			10	2	14.7971
			50	2	8.28571
			2	0	0
			13	0	0
			56	1	2.62365
			76	2	9.90288
			40	3	19.2537
	Males		40	0	5.50071
			42	2	5.35714
			55	10	26.1364
			6	0	0
			36	2	9.01503
			57	1	13.25
			7	1	11.4667
			72	6	5.6428
			78	4	10.3163
			42	1	16.9753
			65	5	13.5013
			43	9	1.34971
			21	3	7.25682
	All mice
	Average	CRTL	22.2381	1.33333	5.10036
		MR	39.3333	2.71429	9.48743
		TTEST	0.0216406	0.0547081	0.0406056
		Mann-Whitney	0.0298		0.0352
	Females
	Average	CRTL	14.9	1.1	8.74235
		MR	32.75	1.625	9.18347
		TTEST	0.12057	0.435528	0.904272
	Males
	Average	CRTL	28.9091	1.54545	1.78945
		MR	43.3846	3.38462	9.67448
		TTEST	0.163152	0.0877835	0.00161065

## Sheet: Fig. 1c
Survival of Apc<min+/-> mice fed with CTRL or MR diet from the age of 2 month
	Survival days	CTRL	MR
	279	1
	490	1
	184	1
	175	1
	181	1
	185	1
	183	1
	137		1
	134		1
	150		1
	115		1
	114		1
	128		1
	Note:
	1 means animal died at the indicated days.

## Sheet: Fig. 1d
Survival of B6 female mice fed with CTRL or MR diet, then underwent AOM/DSS procedure								C57BL/6 female DOB: 2.16.22
	Survival days	CTRL	MR						Day (after AOM injection)	0	8	9	10	11	12	13	14	15	16	17	18	21	23	28	35	42	49	56	63	70	77	84	91	98
	18	1						Animal ID	Diet feeding start 4.1.22	AOM Start Weight 4.20.22	First DSS Start	Day 1	Day 2	Day 3	Day 4	Day 5	Day 6	Day 7	regular water				1 week	2 week	3 week	4 week	5 week	6 week	7 week	8 week	9 week	10 week	11 week	12 week
	42	1									4.28.22	4.29.22	4.30.22	5.1.22	5.2.22	5.3.22	5.4.22	5.5.22	5.6.22	5.7.22	5.8.22	5.11.22	5.13.22	5.18.22	5.25.22	6.1.22	6.8.22	6.15.22	6.22.22	6.29.22	7.6.22	7.13.22	7.20.22	7.27.22
	98	0						1	CTRL	19.46	19.55	19.31	19.27	19.2	19.12	18.87	18.17	18.23	16.36	17.85	17.87	17.23	17.55	18.31	19.52	20.31	20.88	21.72	21.89	22.67	22.79	22.82	22.69	22.79
	98	0						2		22.06	22.16	22.18	22.13	22.02	21.17	20.81	20.48	19.31	18.21	19.07	19.39	20.41	21.32	22.62	23.02	24.21	25.27	26.72	27.99	29.31	30.62	31.01	31.52	32.82
	98	0						3		19.89	19.79	19.73	19.69	19.53	19.22	18.73	18.08	17.88	16.02	17.91	18.07	18.62	19.95	20.48	21.37	21.88	22.59	22.83	23.17	23.52	23.91	23.99	23.87	24.26
	98	0						4		19.57	19.52	19.55	19.53	19.42	19.38	18.78	18.67	18.72	16.65	18.91	18.62	19.55	20.01	20.2
	98	0						5		17.53	17.55	17.52	17.32	17.09	17.13	17.05	16.72	16.55	15.21	16.75	15.31	16.89	17.07	17.15	17.02	dead
	98	0						6		18.63	18.62	18.65	18.53	18.21	18.26	18.11	17.99	17.55	17.56	17.63	17.29	17.65	17.84	19.04	19.78	20.41	20.8	21.38	22.05	22.87	23.39	23.72	24.31	24.75
	98	0						7		20.39	20.27	20.21	20.17	20.11	19.98	19.58	19.01	17.81	16.52	17.86	dead
	98	0						8		18.33	18.39	18.52	18.87	18.86	19.09	19.03	18.99	19.29	18.11	19.31	17.01	17.06	17.59	19.46	19.41	19.62	19.87	19.99	19.59	19.75	19.92	18.62	18.93	17.92
	98	0						9		19.33	19.21	19.01	18.78	17.3	17.27	17.58	16.63	16.29	16.41	16.31	14.99	15.21	15.83	16.82	17.99	18.72	19.87	20.79	21.73	22.39	23.01	23.19	23.58	23.77
	98	0						10		20.38	20.22	20.21	20.17	20.11	20.12	20.03	19.83	19.35	19.24	19.25	17.36	18.21	19.55	20.32	21.52	23.63	24.3	25.72	27.21	28.5	29.87	30.63	31.86	32.62
	98	0						11		20.01	20.09	20.1	20.08	19.98	20.03	19.97	19.62	19.05	17.89	19.01	16.56	17.39	17.59	18.92	19.93	20.41	21.88	22.69	23.87	24.62	25.83	26.89	27.71	28.79
	98	0						12		19.03	19.06	19.12	19.03	19.01	18.99	18.78	18.23	17.67	17.11	17.52	16.48	16.34	17.21	18.34	19.83	20.38	21.77	22.92	24.21	25.11	26.12	27.03	28.31	29.88
	98	0						13		19.02	19.05	19.03	19.01	19.05	19.06	19.03	19.08	18.64	17.78	18.03	16.79	18.69	19.26	20.36	21.88	22.65	23.38	24.41	25.29	25.39	25.99	26.32	27.02	27.92
	98	0						14		20.18	20.19	20.25	20.31	20.53	20.65	20.68	20.75	20.39	19.83	20.01	19.12	20.21	20.68	21.21	22.99	23.78	24.77	25.82	26.71	27.8	28.38	29.02	29.7	30.86
	98	0						15		19.88	19.89	19.83	19.79	19.88	19.72	19.65	19.58	18.63	17.01	16.11	16.01	16.56	18.09	17.86	18.97	20.28	21.32	21.88	22.09	22.57	22.85	22.61	22.75	22.81
	98	0						16		18.33	18.32	18.28	18.22	18.27	18.29	18.26	18.11	17.75	17.38	17.65	16.87	17.62	18.86	18.59	19.88	20.53	21.06	21.72	22.62	22.98	22.61	23.72	23.87	23.97
	98	0						17		20.39	20.42	20.37	20.58	20.92	21.12	21.33	21.75	21.62	18.19	21.01	17.2	18.73	19.29	20.11	21.89	22.72	23.59	24.05	24.66	25.39	26.33	27.21	28.03	28.93
	18		1					18		20.66	20.53	20.51	20.08	19.75	19.87	19.51	19.02	18.71	17.88	18.16	17.75	17.96	18.03	20.59	21.75	22.61	23.88	24.79	24.86	25.81	26.51	26.69	27.21	27.86
	18		1					19		23.26	23.28	23.03	22.51	22.05	21.3	21.37	20.11	19.58	19.94	19.56	18.77	18.33	18.11	19.36	20.61	20.99	21.78	22.61	23.89	23.88	24.3	24.51	25.05	25.82
	18		1					1	MR	18.61	18.67	18.69	18.35	18.21	17.89	17.31	17.37	16.06	15.77	15.12	15.22	16.28	16.23	17.22	16.28	17.56	17.98	16.81	16.22	15.89	15.36	15.61	15.53	15.99
	18		1					2		19.21	19.23	19.25	19.18	19.17	19.12	19.02	18.99	18.63	16.69	19.93	15.81	dead
	18		1					3		21.03	20.98	21.01	21.05	20.89	20.52	20.38	19.83	19.51	19.63	19.82	19.53	20.15	20.66	21.32	21.36	21.52	21.56	dead
	21		1					4		18.71	19.05	19.1	19.15	19.18	19.21	19.25	19.2	18.4	17.53	18.03	15.36	15.01	15.07	17.32	18.98	19.56	20.28	20.89	21.31	21.36	21.62	21.51	22.49	22.87
	21		1					5		19.65	19.55	19.63	19.52	19.27	19.11	19.01	18.59	18.79	17.62	18.12	dead
	56		1					6		18.32	18.37	18.39	18.29	18.05	18.09	18.11	17.9	18.14	17.85	18.01	17.31	17.46	17.96	18.61	dead
	70		1					7		20.36	20.39	20.33	20.31	20.23	20.21	20.01	19.91	19.56	18.7	19.05	18.32	18.5	18.51	19.25	19.21	18.96	19.33	19.21	19.41	dead
	77		1					8		20.82	20.99	20.72	20.41	20.52	20.23	20.05	19.8	20.03	19.49	19.59	19.72	20.74	21.02	22.39	22.19	22.52	22.41	22.57	22.51	22.42	22.33	22.35	22.33	22.78
	98		0					9		20.61	20.59	20.58	20.52	20.02	20.01	19.63	19.15	19.12	18.52	18.68	18.77	19.71	20.22	20.57	21.09	21.72	22.31	22.66	23.01	23.38	23.75	23.89	23.73	23.79
	98		0					10		20.03	20.02	20.11	20.13	20.21	20.18	20.19	20.12	18.88	18.44	18.98	19.21	19.97	20.45	21.06	21.89	22.28	23.07	23.62	23.87	23.91	24.11	24.52	24.89	24.09
	98		0					11		19.26	19.22	19.31	19.03	18.78	18.12	18.02	17.19	16.31	15.47	16.21	dead
	98		0					12		19.92	19.89	19.78	19.52	19.21	18.87	18.42	18.39	17.25	15.98	16.17
	98		0					13		19.41	19.21	19.23	19.22	19.01	18.11	18.01	17.47	16.97	16.29	16.81
	98		0					14		19.01	18.99	18.98	18.67	18.52	18.32	18.02	17.58	16.43	15.24	16.53
	98		0					15		19.35	19.36	19.28	19.02	18.78	18.53	18.55	18.41	18.61	18.54	18.72	18.61	18.77	18.98	20.01	20.07	20.12	20.67	20.89	21.18	21.08	21.17	20.99	20.91	20.82
	98		0					16		22.02	22.09	22.12	22.09	22.08	21.99	21.93	21.91	21.44	19.99	20.19	18.56	19.18	20.05	20.96	21.33	21.89	22.51	22.78	22.59	22.57	22.71	22.89	22.88	22.98
	98		0					17		17.58	18.22	18.36	18.59	19.05	19.32	19.66	19.82	18.06	18.2	18.31	17.78	17.96	18.81	19.63	20.28	20.85	21.3	21.71	21.93	21.72	21.99	22.03	21.82	21.91
	98		0					18		20.06	20.11	20.12	20.16	20.11	20.01	19.99	19.55	19.18	18.46	17.09	16.41	16.52	16.5	16.47	17.89	18.39	19.85	20.26	20.77	21.3	21.78	22.05	21.93	21.46
								19		20.96	20.92	20.51	20.5	20.18	19.99	19.78	19.42	18.95	17.54	17.99	17.15	dead
	Notes:							20		21.15	21.65	21.72	21.55	21.32	20.87	20.59	20.53	20.28	18.51	19.11	17.09	17.61	19.08	19.98	19.72	20.57	21.33	21.37	21.08	21.01	dead
	1 means animal died at the indicated days.
	0 means animal was alive at the indicated day (was dissected for additional analyses)
								Animal ID	Diet feeding start 4.1.22	AOM Start Weight 4.20.22	First DSS Start	Day 1	Day 2	Day 3	Day 4	Day 5	Day 6	Day 7	start water	1 week				2 week	3 week	4 week	5 week	6 week	7 week	8 week	9 week	10 week	11 week	12 week
											4.28.22	4.29.22	4.30.22	5.1.22	5.2.22	5.3.22	5.4.22	5.5.22	5.6.22	5.7.22	5.8.22	5.11.22	5.13.22	5.18.22	5.25.22	6.1.22	6.8.22	6.15.22	6.22.22	6.29.22	7.6.22	7.13.22	7.20.22	7.27.22
									Body weight summary	100	100.462	99.2292	99.0236	98.6639	98.2528	96.9681	93.371	93.6793	84.0699	91.7266	91.8294	88.5406	90.185	94.0904	100.308	104.368	107.297	111.614	112.487	116.495	117.112	117.266	116.598	117.112
										100	100.453	100.544	100.317	99.8187	95.9655	94.3336	92.8377	87.534	82.5476	86.4461	87.8966	92.5204	96.6455	102.539	104.352	109.746	114.551	121.124	126.881	132.865	138.803	140.571	142.883	148.776
										100	99.4972	99.1956	98.9945	98.19	96.6315	94.1679	90.8999	89.8944	80.543	90.0452	90.8497	93.6149	100.302	102.966	107.441	110.005	113.575	114.781	116.491	118.25	120.211	120.613	120.01	121.971
										100	99.7445	99.8978	99.7956	99.2335	99.0291	95.9632	95.4011	95.6566	85.0792	96.6275	95.1456	99.8978	102.248	103.219
										100	100.114	99.943	98.8021	97.49	97.7182	97.2618	95.3793	94.4096	86.7655	95.5505	87.336	96.3491	97.3759	97.8323	97.0907
										100	99.9463	100.107	99.4632	97.7456	98.014	97.2088	96.5647	94.2029	94.2566	94.6323	92.8073	94.7397	95.7595	102.201	106.173	109.554	111.648	114.761	118.357	122.759	125.55	127.322	130.488	132.85
										100	99.4115	99.1172	98.921	98.6268	97.9892	96.0275	93.232	87.3467	81.0201	87.592
										100	100.327	101.037	102.946	102.891	104.146	103.819	103.601	105.237	98.7998	105.346	92.7987	93.0715	95.9629	106.165	105.892	107.038	108.402	109.056	106.874	107.747	108.674	101.582	103.273	97.7632
										100	99.3792	98.3445	97.1547	89.4982	89.343	90.9467	86.0321	84.2732	84.8939	84.3766	77.5479	78.686	81.8934	87.015	93.0678	96.8443	102.794	107.553	112.416	115.83	119.038	119.969	121.987	122.969
										100	99.2149	99.1658	98.9696	98.6752	98.7242	98.2826	97.3013	94.946	94.4063	94.4553	85.1816	89.3523	95.9274	99.7056	105.594	115.947	119.235	126.202	133.513	139.843	146.565	150.294	156.33	160.059
										100	100.4	100.45	100.35	99.8501	100.1	99.8001	98.051	95.2024	89.4053	95.0025	82.7586	86.9065	87.906	94.5527	99.6002	101.999	109.345	113.393	119.29	123.038	129.085	134.383	138.481	143.878
										100	100.158	100.473	100	99.8949	99.7898	98.6863	95.7961	92.8534	89.9107	92.0652	86.6001	85.8644	90.4362	96.3741	104.204	107.094	114.398	120.441	127.22	131.95	137.257	142.039	148.765	157.015
										100	100.158	100.053	99.9474	100.158	100.21	100.053	100.315	98.0021	93.4805	94.795	88.2755	98.265	101.262	107.045	115.037	119.085	122.923	128.339	132.965	133.491	136.646	138.381	142.061	146.793
										100	100.05	100.347	100.644	101.734	102.329	102.478	102.825	101.041	98.2656	99.1576	94.7473	100.149	102.478	105.104	113.925	117.839	122.745	127.948	132.359	137.76	140.634	143.806	147.175	152.924
										100	100.05	99.7485	99.5473	100	99.1952	98.8431	98.4909	93.7123	85.5634	81.0362	80.5332	83.2998	90.996	89.839	95.4225	102.012	107.243	110.06	111.117	113.531	114.94	113.732	114.437	114.738
										100	99.9454	99.7272	99.3999	99.6727	99.7818	99.6181	98.7998	96.8358	94.8172	96.2902	92.0349	96.1266	102.891	101.418	108.456	112.002	114.894	118.494	123.404	125.368	123.35	129.405	130.224	130.769
										100	100.147	99.9019	100.932	102.599	103.58	104.61	106.67	106.032	89.2104	103.041	84.3551	91.8588	94.6052	98.6268	107.357	111.427	115.694	117.95	120.942	124.522	129.132	133.448	137.469	141.883
										100	99.3708	99.274	97.1926	95.5954	96.1762	94.4337	92.062	90.5615	86.544	87.8993	85.9148	86.9313	87.2701	99.6612	105.276	109.439	115.586	119.99	120.329	124.927	128.316	129.187	131.704	134.85
										100	100.086	99.0112	96.7756	94.7979	91.5735	91.8745	86.4574	84.1788	85.7266	84.0929	80.6965	78.8048	77.859	83.233	88.6071	90.2408	93.6371	97.2055	102.709	102.666	104.471	105.374	107.696	111.006
										100	100.322	100.43	98.6029	97.8506	96.1311	93.0145	93.3369	86.2977	84.7394	81.2466	81.784	87.4798	87.2112	92.5309	87.4798	94.3579	96.6147	90.3278	87.1574	85.3842	82.5363	83.8796	83.4498	85.9215
										100	100.104	100.208	99.8438	99.7918	99.5315	99.0109	98.8548	96.9807	86.8818	103.748	82.3009
										100	99.7622	99.9049	100.095	99.3343	97.5749	96.9092	94.2939	92.7722	93.3428	94.2463	92.8673	95.8155	98.2406	101.379	101.569	102.33	102.52
										100	101.817	102.084	102.352	102.512	102.672	102.886	102.619	98.3431	93.6932	96.3656	82.0951	80.2245	80.5452	92.5708	101.443	104.543	108.391	111.652	113.896	114.164	115.553	114.965	120.203	122.234
										100	99.4911	99.8982	99.3384	98.0662	97.2519	96.743	94.6056	95.6234	89.6692	92.2137
										100	100.273	100.382	99.8362	98.5262	98.7445	98.8537	97.7074	99.0175	97.4345	98.3079	94.4869	95.3057	98.0349	101.583
										100	100.147	99.8527	99.7544	99.3615	99.2633	98.2809	97.7898	96.0707	91.8468	93.5658	89.9804	90.8644	90.9136	94.5481	94.3517	93.1238	94.9411	94.3517	95.334
										100	100.817	99.5197	98.0307	98.5591	97.1662	96.3016	95.1009	96.2056	93.6119	94.0922	94.7166	99.6158	100.961	107.541	106.58	108.165	107.637	108.405	108.117	107.685	107.253	107.349	107.253	109.414
										100	99.903	99.8544	99.5633	97.1373	97.0888	95.245	92.9161	92.7705	89.8593	90.6356	91.0723	95.6332	98.1077	99.8059	102.329	105.386	108.248	109.947	111.645	113.44	115.235	115.915	115.138	115.429
										100	99.9501	100.399	100.499	100.899	100.749	100.799	100.449	94.2586	92.0619	94.7579	95.9061	99.7004	102.097	105.142	109.286	111.233	115.177	117.923	119.171	119.371	120.369	122.416	124.264	120.27
										100	99.7923	100.26	98.8058	97.5078	94.081	93.5618	89.2523	84.6833	80.3219	84.1641
										100	99.8494	99.2972	97.992	96.4357	94.7289	92.4699	92.3193	86.5964	80.2209	81.1747
										100	98.9696	99.0726	99.0211	97.9392	93.3024	92.7872	90.0052	87.4292	83.9258	86.6048
										100	99.8948	99.8422	98.2115	97.4224	96.3703	94.7922	92.4776	86.4282	80.1683	86.9542
										100	100.052	99.6382	98.2946	97.0543	95.7623	95.8656	95.1421	96.1757	95.814	96.7442	96.1757	97.0026	98.0879	103.411	103.721	103.979	106.822	107.959	109.457	108.941	109.406	108.475	108.062	107.597
										100	100.318	100.454	100.318	100.272	99.8638	99.5913	99.5005	97.366	90.7811	91.6894	84.287	87.1026	91.0536	95.1862	96.8665	99.4096	102.225	103.451	102.589	102.498	103.134	103.951	103.906	104.36
										100	103.641	104.437	105.745	108.362	109.898	111.832	112.742	102.73	103.527	104.152	101.138	102.162	106.997	111.661	115.358	118.601	121.16	123.493	124.744	123.549	125.085	125.313	124.118	124.63
										100	100.249	100.299	100.499	100.249	99.7507	99.651	97.4576	95.6132	92.0239	85.1944	81.8046	82.3529	82.2532	82.1037	89.1825	91.675	98.9531	100.997	103.539	106.181	108.574	109.92	109.322	106.979
										100	99.8092	97.8531	97.8053	96.2786	95.3721	94.3702	92.6527	90.4103	83.6832	85.8302	81.8225
										100	102.364	102.695	101.891	100.804	98.6761	97.3522	97.0686	95.8865	87.5177	90.3546	80.8038	83.2624	90.2128	94.4681	93.2388	97.2577	100.851	101.04	99.669	99.3381
									Day (after AOM injection)	0	8	9	10	11	12	13	14	15	16	17	18	21	23	28	35	42	49	56	63	70	77	84	91	98
								Average	CTRL	100	99.9429	99.7666	99.4303	98.6914	98.3447	97.6513	96.0046	93.9789	88.7003	92.641	87.6283	90.8321	94.0002	98.4215	103.4	107.79	112.123	116.182	119.835	123.19	126.237	127.961	130.599	133.46
									MR	100	100.376	100.319	99.825	99.2181	98.1989	97.5159	96.3146	93.583	89.5562	91.6021	88.7494	92.0401	94.2088	98.61	100.117	102.505	105.295	106.322	106.847	108.055	109.683	110.243	110.635	110.759
								Sem	CTRL	0	0.0903075	0.153125	0.328546	0.690806	0.819727	0.84642	1.22639	1.38633	1.27838	1.46848	1.1845	1.49953	1.63802	1.5124	1.60237	1.72506	1.69965	1.8803	2.13143	2.40775	2.72678	3.20726	3.54155	4.13831
									MR	0	0.239839	0.310205	0.416815	0.606158	0.811259	0.985973	1.16227	1.1205	1.38106	1.4701	1.54211	1.63047	1.76524	1.73806	1.8467	1.77192	1.69911	2.16976	2.40224	2.42637	2.74291	2.71107	2.83226	2.64611
								TTEST		#DIV/0!	0.103644	0.121627	0.462051	0.570064	0.900096	0.917535	0.855448	0.825503	0.651904	0.620081	0.60767	0.638935	0.94039	0.944051	0.274201	0.0873886	0.0258841	0.0123926	0.00403326	0.00241193	0.00468072	0.00366612	0.00235653	0.000990694
								Initial body weight
								Average	CTRL	19.8068
									MR	19.8035
								sem	CTRL	0.30343
									MR	0.246652
										0.993229
Survival of B6 male mice fed with CTRL or MR diet, then underwent AOM/DSS procedure								C57BL/6 male DOB: 1.25.22
	Survival days	CTRL	MR						Day (after AOM injection)	0	1	4	5	6	7	8	9	10	11	12	13	14	18	22	26	27	28	29	30	31	32	33	34	35	36	37	42	49	56	63	70	77
	6	1						Animal ID	Diet feeding start 3.1.22	AOM Start Weight 4.1.22	Date	Date	Date	Date	First DSS Start	Day 1	Day 2	Day 3	Day 4	Day 5	Day 6	Day 7	regular water	week	week	Second DSS Start	Day 1	Day 2	Day 3	Day 4	Day 5	Day 6	Day 7	1 week				2 week	3 week	4 week	5 week	6 week
	11	1									4.2.22	4.5.22	4.6.22	4.7.22	4.8.22	4.9.22	4.10.22	4.11.22	4.12.22	4.13.22	4.14.22	4.15.22	4.19.22	4.23.22	4.27.22	4.28.22	4.29.22	4.30.22	5.1.22	5.2.22	5.3.22	5.4.22	5.5.22	5.6.22	5.7.22	5.8.22	5.13.22	5.20.22	5.27.22	6.3.22	6.10.22	6.18.22
	12	1						1	CTRL	23.91	23.93	23.88	23.79	23.69	23.81	23.83	23.51	23.11	22.69	22.32	21.92	21.83	22.12	23.72	24.51	24.32	24.06	23.81	23.72	23.62	23.65	23.63	23.31	22.11	22.19	22.01	22.25	23.31	24.22	25.35	26.29	27.33
	31	1						2		25.88	20.73	20.93	21.72	21.68	21.75	21.72	21.33	21.57	21.39	21.35	21.68	21.67	21.71	23.83	25.99	25.58	24.03	24.01	23.89	23.79	23.71	23.66	23.53	22.87	22.92	22.81	21.27	22.39	23.42	24.51	25.66	26.53
	77	0						3		24.98	24.92	24.87	24.65	24.52	23.81	23.52	22.71	22.39	22.17	21.57	21.59	21.32	22.37	23.57	24.52	24.55	24.51	24.43	24.12	23.51	23.09	22.77	22.54	22.19	22.18	22.03	21.79	22.68	23.59	24.65	25.72	26.88
	77	0						4		24.37	24.31	24.22	23.81	23.15	23.23	23.31	22.71	22.77	22.19	21.71	21.09	20.98	21.91	23.65	24.03	24.66	24.71	24.53	24.33	24.49	23.81	23.25	22.49	21.82	21.91	21.65	19.71	20.98	21.83	22.86	24.21	25.28
	77	0						5		25.71	25.68	25.15	25.02	24.67	24.19	23.51	23.01	22.55	22.09	21.82	21.27	21.22	22.03	24.14	25.05	25.12	24.69	24.52	25.01	25.11	25.33	25.57	25.81	25.69	25.73	25.71	26.91	27.69	28.55	29.39	29.99	30.58
	77	0						6		25.28	25.22	25.1	24.61	24.52	24.56	24.62	23.01	23.12	23.1	dead
	77	0						7		26.81	26.82	26.61	26.39	26.15	26.01	25.57	25.13	24.81	24.73	24.01	23.61	23.47	25.16	26.19	27.2	27.18	27.16	27.02	26.65	26.38	25.59	24.96	24.96	25.01	25.11	25.02	25.13	26.86	27.98	28.79	29.87	30.76
	77	0						8		27.38	27.31	27.25	26.59	26.19	26.21	25.61	25.22	24.69	24.26	23.61	23.09	22.91	23.51	24.52	25.76	25.73	25.31	25.32	25.51	25.64	25.06	24.99	24.39	24.31	24.63	24.41	22.01	23.18	24.22	25.37	26.29	27.31
	77	0						9		23.91	23.92	23.87	23.81	23.79	23.51	23.29	22.81	22.76	22.02	21.51	20.87	20.12	21.69	22.78	23.75	23.55	23.12	23.02	23.01	22.97	22.92	21.81	21.59	21.48	21.66	21.52	20.45	21.55	22.62	23.51	24.56	25.52
	77	0						10		23.46	23.41	23.39	23.32	23.19	23.09	22.69	22.15	21.91	21.29	20.78	20.31	19.72	21.07	21.8	22.78	22.67	22.42	22.41	22.46	22.49	22.38	22.34	22.12	21.76	22.09	21.91	21.41	21.52	21.23	21.28	21.33	21.67
	77	0						11		26.89	26.87	26.69	26.65	25.91	25.31	24.6	24.12	23.65	23.13	22.71	22.15	21.92	23.14	24.98	24.75	24.82	24.89	24.56	23..66	22.63	22.65	22.96	22.56	21.77	22.49	22.31	21.63	22.56	23.78	24.65	24.93	25.87
	77	0						12		23.57	23.52	23.59	23.29	23.01	22.68	22.51	22.39	22.19	22.11	21.71	21.15	20.45	21.72	22.61	23.17	23.59	23.66	23.53	23.12	22.26	22.51	23.53	22.79	22.25	22.69	22.51	21.45	22.67	23.82	24.73	25.75	26.81
	77	0						13		26.68	26.65	26.59	26.21	25.82	25.66	25.1	24.73	24.69	23.81	23.22	22.51	22.19	23.13	24.18	25.11	25.53	25.63	25.11	24.59	23.93	24.38	25.77	25.64	25.03	25.17	25.06	25.45	26.63	27.55	28.69	29.73	30.41
	77	0						14		23.31	23.33	23.35	23.21	23.01	22.91	22.88	22.52	22.19	21.43	21.09	20.31	19.59	19.78	20.56	21.82	22.08	22.11	21.78	21.27	20.51	21.89	22.39	22.48	21.73	21.78	20.72	22.32	23.33	24.51	25.68	26.83	27.37
	77	0						15		28.85	28.82	28.19	27.61	27.32	26.71	26.09	25.41	25.01	24.29	23.82	23.09	22.25	22.83	23.42	24.62	24.72	24.85	23.78	23.33	22.85	23.56	24.2	23.87	22.44	22.63	22.05	23.15	23.66	23.78	24.35	24.56	25.22
	77	0						16		26.95	26.87	26.83	26.41	26.32	26.29	26.01	25.59	25.57	25.22	25.13	24.79	24.35	24.87	26.22	26.96	27.28	27.49	27.43	27.32	27.41	27.36	27.38	27.17	27.16	27.52	26.48	27.6	28.78	29.92	30.67	31.59	32.89
	77	0						17		27.31	27.28	27.09	26.86	26.51	25.91	25.82	25.29	24.77	24.08	23.29	22.97	22.35	22.99	23.81	25.04	25.11	25.18	25.01	24.63	24.43	22.69	21.65	20.47	20.89	20.91	20.11	21.01	21.89	22.67	23.37	24.01	24.89
	77	0						18		25.11	25.21	25.12	24.61	24.38	24.06	23.71	23.19	22.73	22.36	22.38	21.99	21.25	23.38	24.66	24.69	25.72	25.01	24.85	24.56	24.52	23.89	23.97	23.66	23.48	23.52	22.99	24.25	24.98	25.87	26.82	27.98	28.87
	77	0						19		26.62	26.59	26.52	26.03	25.88	25.71	25.39	24.77	24.21	23.53	23.23	23.08	22.87	22.87	23.74	25.26	25.83	25.91	24.67	23.39	dead
	77	0						20		26.62	26.59	26.51	25.42	25.22	25.32	25.03	24.42	24.09	23.39	22.82	22.39	21.57	23.43	24.31	26.18	25.29	25.49	25.39	25.28	25.01	24.52	23.66	23.39	23.85	23.89	23.01	23.87	24.58	25.68	26.76	27.69	28.75
	77	0						21		27.31	27.29	27.01	27.09	26.82	25.88	25.31	24.86	24.72	24.18	23.78	22.51	22.02	22.87	25.34	25.27	25.82	25.72	25.77	25.73	25.79	25.76	25.79	25.15	24.97	25.03	24.98	26.08	26.78	27.58	28.03	28.89	29.53
	77	0						22		26.06	26.09	25.77	25.78	25.69	25.59	24.86	24.01	23.33	dead
	5		1					23		29.67	29.72	29.68	29.59	29.33	29.31	29.01	28.33	27.72	27.35	26.77	26.19	25.47	27.21	29.4	30.45	30.83	31.81	31.38	30.69	29.69	29.32	28.23	27.68	27.93	27.98	27.71	27.22	28.33	29.21	29.89	30.68	31.36
	5		1					24		25.91	25.87	25.82	25.59	dead
	10		1					1	MR	26.78	26.56	26.55	25.76	25.37	24.29	24.02	23.77	23.12	22.75	22.33	22.02	21.85	21.67	23.12	23.67	23.6	23.66	23.39	22.29	21.46	21.47	21.49	21.01	21.06	21.12	20.96	dead
	11		1					2		29.36	29.33	29.21	29.1	28.79	28.39	27.51	27.01	26.32	25.21	24.33	23.87	22.68	23.02	23.18	23.67	23.59	23.18	23.01	22.83	22.59	22.42	22.35	22.05	22.08	22.13	22.01	dead
	12		1					3		25.31	25.28	25.21	24.56	24.22	23.76	23.31	23.06	22.51	22.12	21.52	20.41	19.81	19.67	19.99	20.21	20.18	19.79	19.76	19.85	19.79	19.56	19.32	19.05	dead
	12		1					4		25.44	25.52	25.31	dead
	13		1					5		27.18	27.19	26.86	26.52	26.32	26.09	25.56	24.99	24.17	23.3	22.21	21.62	20.51	20.52	20.87	20.89	20.77	20.62	20.21	20.09	dead
	13		1					6		22.41	22.38	22.13	dead
	22		1					7		24.85	24.82	24.65	24.51	24.02	23.55	23.19	22.75	22.11	21.86	21.59	20.62	20.07	19.92	19.98	23.17	23.09	22.51	22.39	22.29	22.28	21.56	20.7	19.99	20.02	20.15	20.17	19.92	20.12	20.18	20.22	20.28	20.21
	31		1					8		24.71	24.68	24.32	24.2	23.83	23.36	22.77	22.61	22.28	21.69	21.53	21.11	20.82	20.28	20.68	24.05	24.12	22.05	22.18	22.25	22.33	21.76	21.53	21.72	21.21	21.31	21.11	20.05	20.31	20.33	20.35	20.51	20.62
	35		1					9		24.31	24.33	24.21	24.07	23.48	23.33	23.11	22.73	22.51	22.19	21.75	20.33	19.61	19.08	19.52	23.55	23.61	22.89	22.58	22.38	22.04	21.66	20.41	19.62	19.58	20.01	20.21	20.01	20.39	20.42	20.52	21.11	21.39
	42		1					10		27.13	27.16	27.09	26.77	26.52	25.92	25.29	24.33	24.01	23.39	22.52	21.62	20.58	20.41	20.63	25.2	25.22	23.77	23.69	23.65	23.59	23.31	22.99	21.18	20.45	20.62	20.71	20.34	20.23	20.31	20.03	19.67
	42		1					11		24.84	24.85	24.82	24.53	23.99	23.51	23.11	22.76	22.57	22.01	21.33	20.39	19.93	20.94	20.98	23.03	23.06	23.21	23.31	23.42	23.47	23.68	23.85	21.17	19.97	20.37	20.27	21.25	21.55	21.65	21.36	21.67	21.79
	42		1					12		23.78	23.79	23.55	23.32	23.09	22.69	22.67	22.53	21.73	20.01	dead
	49		1					13		24.48	24.51	24.32	24.31	24.22	24.19	23.31	22.32	dead
	49		1					14		25.37	25.39	25.22	25.25	25.19	24.75	23.63	22.51	21.65	20.91	20.36	19.82	19.22	19.29	19.36	21.27	21.31	20.99	20.76	20.75	20.78	20.28	19.63	19.05	19.4	19.51	20.11	20.37	20.39	20.21	20.19	20.01
	77		1					15		26.56	26.59	26.35	26.19	25.52	24.65	23.01	22.27	21.35	dead
	77		1					16		24.68	24.59	24.32	24.21	23.66	23.18	22.62	22.01	21.38	21.21	21.18	20.73	20.11	20.01	dead
	77		0					17		23.41	23.45	23.39	23.33	23.01	22.83	22.18	21.67	21.12	20.55	19.67	19.22	18.82	18.83	20.73	22.17	22.19	21.36	21.27	21.22	21.11	20.02	18.31	18.4	18.57	18.72	18.92	18.91	19.32	19.35	19.67	20.06	20.01
	77		0					18		25.72	25.67	25.58	25.37	25.22	24.87	24.12	23.21	23.01	22.59	22.32	dead
	77		0					19		23.85	23.82	23.75	23.62	23.28	22.51	22.11	21.83	21.09	20.52	20.26	dead
	77		0					20		24.81	24.87	24.66	24.68	24.29	23.99	23.58	23.01	22.3	21.23	dead
	77		0					21		22.45	22.43	22.31	22.19	22.21	22.01	21.59	21.31	20.69	20.16	19.72	19.3	18.15	18.69	19.13	19.36	19.39	19.26	19.07	18.78	18.66	18.85	19.08	18.91	18.16	18.14	18.19	18.22	19.23	19.62	20.58	20.62	20.59
	77		0					22		24.99	24.89	24.88	24.65	24.62	24.51	23.87	23.55	22.31	21.82	20.98	20.12	19.16	19.39	20.21	20.25	20.26	19.99	19.78	19.56	19.32	19.68	19.76	19.65	19.52	19.63	19.77	collect
								23		25.35	25.37	25.26	25.09	24.86	24.78	24.29	23.69	22.87	22.08	21.63	20.75	20.68	20.32	22.31	22.35	22.38	21.67	21.56	21.38	21.25	21.85	21.95	22.1	21.09	20.59	20.58	22.09
								24		25.63	25.66	25.53	25.45	25.22	25.26	25.01	24.57	23.82	23.26	21.88	20.68	19.81	22.47	21.31	21.35	21.56	20.21	20.16	20.09	19.67	19.59	19.67	19.81	19.76	20.01	20.03	20.15
								Animal ID	Diet Group start 3.1.22	AOM Start Weight 4.1.22	Date	Date	Date	Date	First DSS Start	Day 1	Day 2	Day 3	Day 4	Day 5	Day 6	Day 7	start water	week	week	Second DSS Start	Day 1	Day 2	Day 3	Day 4	Day 5	Day 6	Day 7	1 week				2 week	3 week	4 week	5 week	6 week
											4.2.22	4.5.22	4.6.22	4.7.22	4.8.22	4.9.22	4.10.22	4.11.22	4.12.22	4.13.22	4.14.22	4.15.22	4.19.22	4.23.22	4.27.22	4.28.22	4.29.22	4.30.22	5.1.22	5.2.22	5.3.22	5.4.22	5.5.22	5.6.22	5.7.22	5.8.22	5.13.22	5.20.22	5.27.22	6.3.22	6.10.22	6.18.22
									Body weight summary	100	100.084	99.8745	99.4981	99.0799	99.5818	99.6654	98.3271	96.6541	94.8975	93.3501	91.6771	91.3007	92.5136	99.2054	102.509	101.715	100.627	99.5818	99.2054	98.7871	98.9126	98.8289	97.4906	92.4718	92.8064	92.0535	93.0573	97.4906	101.297	106.023	109.954	114.304
										100	80.1005	80.8733	83.9258	83.7713	84.0417	83.9258	82.4189	83.3462	82.6507	82.4961	83.7713	83.7326	83.8872	92.0788	100.425	98.8408	92.8516	92.7743	92.3107	91.9243	91.6151	91.4219	90.9196	88.3694	88.5626	88.1376	82.187	86.5147	90.4946	94.7063	99.1499	102.512
										100	99.7598	99.5596	98.6789	98.1585	95.3163	94.1553	90.9127	89.6317	88.751	86.3491	86.4291	85.3483	89.5516	94.3555	98.1585	98.2786	98.1185	97.7982	96.5572	94.1153	92.4339	91.1529	90.2322	88.8311	88.791	88.1906	87.2298	90.7926	94.4355	98.6789	102.962	107.606
										100	99.7538	99.3845	97.7021	94.9938	95.3221	95.6504	93.1883	93.4346	91.0546	89.0849	86.5408	86.0895	89.9056	97.0455	98.6048	101.19	101.395	100.657	99.8359	100.492	97.7021	95.4042	92.2856	89.5363	89.9056	88.8387	80.8781	86.0895	89.5773	93.8039	99.3435	103.734
										100	99.8833	97.8219	97.3162	95.9549	94.0879	91.443	89.4982	87.7091	85.9199	84.8697	82.7305	82.536	85.6865	93.8934	97.4329	97.7052	96.0327	95.3715	97.2773	97.6663	98.522	99.4555	100.389	99.9222	100.078	100	104.667	107.701	111.046	114.313	116.647	118.942
										100	99.7627	99.288	97.3497	96.9937	97.1519	97.3892	91.0206	91.4557	91.3766
										100	100.037	99.254	98.4334	97.5382	97.016	95.3749	93.7337	92.5401	92.2417	89.5561	88.0642	87.542	93.8456	97.6874	101.455	101.38	101.305	100.783	99.4032	98.3961	95.4495	93.0996	93.0996	93.2861	93.6591	93.3234	93.7337	100.186	104.364	107.385	111.414	114.733
										100	99.7443	99.5252	97.1147	95.6538	95.7268	93.5354	92.111	90.1753	88.6048	86.2308	84.3316	83.6742	85.8656	89.5544	94.0833	93.9737	92.4397	92.4763	93.1702	93.645	91.5267	91.271	89.0796	88.7874	89.9562	89.1527	80.3871	84.6603	88.4587	92.6589	96.019	99.7443
										100	100.042	99.8327	99.5818	99.4981	98.3271	97.4069	95.3994	95.1903	92.0954	89.9624	87.2857	84.1489	90.7152	95.2739	99.3308	98.4944	96.6959	96.2777	96.2359	96.0686	95.8595	91.2171	90.2969	89.8369	90.5897	90.0042	85.5291	90.1297	94.6048	98.3271	102.719	106.734
										100	99.7869	99.7016	99.4032	98.8491	98.4228	96.7178	94.416	93.393	90.7502	88.5763	86.5729	84.058	89.8124	92.9241	97.1014	96.6326	95.5669	95.5243	95.7374	95.8653	95.3964	95.2259	94.2882	92.7536	94.1603	93.393	91.2617	91.7306	90.4945	90.7076	90.9207	92.37
										100	99.9256	99.2562	99.1075	96.3555	94.1242	91.4838	89.6988	87.9509	86.0171	84.4552	82.3726	81.5173	86.0543	92.897	92.0417	92.302	92.5623	91.3351		84.1577	84.2321	85.3849	83.8974	80.9595	83.637	82.9676	80.4388	83.8974	88.4344	91.6698	92.711	96.2068
										100	99.7879	100.085	98.812	97.6241	96.224	95.5028	94.9936	94.1451	93.8057	92.1086	89.7327	86.7628	92.151	95.927	98.3029	100.085	100.382	99.8303	98.0908	94.4421	95.5028	99.8303	96.6907	94.3997	96.2664	95.5028	91.0055	96.1816	101.061	104.922	109.249	113.746
										100	99.8876	99.6627	98.2384	96.7766	96.1769	94.078	92.6912	92.5412	89.2429	87.0315	84.3703	83.1709	86.6942	90.6297	94.1154	95.6897	96.0645	94.1154	92.1664	89.6927	91.3793	96.5892	96.1019	93.8156	94.3403	93.928	95.3898	99.8126	103.261	107.534	111.432	113.981
										100	100.086	100.172	99.571	98.713	98.284	98.1553	96.6109	95.1952	91.9348	90.4762	87.13	84.0412	84.8563	88.2025	93.6079	94.7233	94.852	93.4363	91.2484	87.988	93.9082	96.0532	96.4393	93.2218	93.4363	88.8889	95.7529	100.086	105.148	110.167	115.101	117.417
										100	99.896	97.7123	95.7019	94.6967	92.5823	90.4333	88.0763	86.6898	84.1941	82.565	80.0347	77.1231	79.1334	81.1785	85.338	85.6846	86.1352	82.4263	80.8666	79.2028	81.6638	83.8821	82.7383	77.7816	78.4402	76.4298	80.2426	82.0104	82.4263	84.4021	85.13	87.4177
										100	99.7032	99.5547	97.9963	97.6623	97.551	96.5121	94.9536	94.8794	93.5807	93.2468	91.9852	90.3525	92.282	97.2913	100.037	101.224	102.004	101.781	101.373	101.707	101.521	101.596	100.816	100.779	102.115	98.256	102.412	106.79	111.02	113.803	117.217	122.041
										100	99.8902	99.1944	98.3523	97.0707	94.8737	94.5441	92.6034	90.6994	88.1728	85.2801	84.1084	81.8382	84.1816	87.1842	91.688	91.9443	92.2007	91.5782	90.1867	89.4544	83.0831	79.275	74.9542	76.4921	76.5654	73.636	76.9315	80.1538	83.0099	85.5731	87.9165	91.1388
										100	100.398	100.04	98.0088	97.0928	95.8184	94.4245	92.3536	90.5217	89.0482	89.1278	87.5747	84.6276	93.1103	98.2079	98.3274	102.429	99.6018	98.9646	97.8096	97.6503	95.1414	95.46	94.2254	93.5086	93.6679	91.5571	96.5751	99.4823	103.027	106.81	111.43	114.974
										100	99.8873	99.6243	97.7836	97.2201	96.5815	95.3794	93.0503	90.9467	88.3922	87.2652	86.7017	85.9128	85.9128	89.1811	94.8911	97.0323	97.3328	92.6747	87.8663
										100	99.8873	99.5868	95.4921	94.7408	95.1165	94.027	91.7355	90.4959	87.8663	85.725	84.1097	81.0293	88.0165	91.3223	98.3471	95.0038	95.7551	95.3794	94.9662	93.9519	92.1112	88.8805	87.8663	89.5943	89.7446	86.4388	89.6694	92.3366	96.4688	100.526	104.02	108.002
										100	99.9268	98.9015	99.1944	98.2058	94.7638	92.6767	91.0289	90.5163	88.539	87.0743	82.424	80.6298	83.7422	92.7865	92.5302	94.5441	94.178	94.361	94.2146	94.4343	94.3244	94.4343	92.0908	91.4317	91.6514	91.4683	95.4962	98.0593	100.989	102.636	105.785	108.129
										100	100.115	98.8872	98.9256	98.5802	98.1965	95.3952	92.1335	89.5242
										100	100.169	100.034	99.7304	98.8541	98.7867	97.7755	95.4837	93.4277	92.1807	90.2258	88.271	85.8443	91.7088	99.09	102.629	103.91	107.213	105.763	103.438	100.067	98.8204	95.1466	93.2929	94.1355	94.304	93.394	91.7425	95.4837	98.4496	100.741	103.404	105.696
										100	99.8456	99.6526	98.765
										100	99.1785	99.1412	96.1912	94.7349	90.702	89.6938	88.7603	86.3331	84.9515	83.3831	82.2255	81.5907	80.9186	86.3331	88.3869	88.1255	88.3495	87.3413	83.2338	80.1344	80.1718	80.2465	78.4541	78.6408	78.8648	78.2674
										100	99.8978	99.4891	99.1144	98.0586	96.6962	93.6989	91.9959	89.6458	85.8651	82.8678	81.3011	77.248	78.406	78.951	80.6199	80.3474	78.951	78.3719	77.7589	76.9414	76.3624	76.124	75.1022	75.2044	75.3747	74.9659
										100	99.8815	99.6049	97.0367	95.6934	93.8759	92.098	91.1102	88.9372	87.3963	85.0257	80.6401	78.2695	77.7163	78.9806	79.8499	79.7313	78.1904	78.0719	78.4275	78.1904	77.2817	76.3335	75.2667
										100	100.314	99.489
										100	100.037	98.8227	97.5717	96.8359	95.9897	94.0397	91.9426	88.9257	85.7248	81.7145	79.5438	75.4599	75.4967	76.7844	76.858	76.4165	75.8646	74.3561	73.9146
										100	99.8661	98.7506
										100	99.8793	99.1952	98.6318	96.66	94.7686	93.3199	91.5493	88.9738	87.9678	86.8813	82.9779	80.7646	80.161	80.4024	93.2394	92.9175	90.5835	90.1006	89.6982	89.6579	86.7606	83.2998	80.4427	80.5634	81.0865	81.167	80.161	80.9658	81.2072	81.3682	81.6097	81.328
										100	99.8786	98.4217	97.9361	96.4387	94.5366	92.1489	91.5014	90.1659	87.7782	87.1307	85.431	84.2574	82.072	83.6908	97.329	97.6123	89.2351	89.7612	90.0445	90.3683	88.0615	87.1307	87.8996	85.8357	86.2404	85.431	81.1412	82.1934	82.2744	82.3553	83.0028	83.448
										100	100.082	99.5886	99.0128	96.5858	95.9687	95.0638	93.5006	92.5956	91.2793	89.4694	83.6281	80.6664	78.4862	80.2962	96.8737	97.1205	94.1588	92.8836	92.0609	90.6623	89.0991	83.9572	80.7075	80.543	82.3118	83.1345	82.3118	83.8749	83.9984	84.4097	86.8367	87.9885
										100	100.111	99.8526	98.6731	97.7516	95.54	93.2178	89.6793	88.4998	86.2145	83.0077	79.6904	75.857	75.2304	76.0413	92.8861	92.9598	87.6152	87.3203	87.1729	86.9517	85.9196	84.7401	78.0686	75.3778	76.0044	76.3362	74.9724	74.5669	74.8618	73.8297	72.5028
										100	100.04	99.9195	98.752	96.5781	94.6457	93.0354	91.6264	90.8615	88.6071	85.8696	82.0853	80.2335	84.2995	84.4605	92.7134	92.8341	93.438	93.8406	94.2834	94.4847	95.3301	96.0145	85.2254	80.3945	82.0048	81.6023	85.5475	86.7552	87.1578	85.9903	87.2383	87.7214
										100	100.042	99.0328	98.0656	97.0984	95.4163	95.3322	94.7435	91.3793	84.1463
										100	100.123	99.3464	99.3056	98.9379	98.8154	95.2206	91.1765
										100	100.079	99.4088	99.527	99.2905	97.5562	93.1415	88.7268	85.337	82.4202	80.2523	78.1238	75.7588	76.0347	76.3106	83.8392	83.9968	82.7355	81.8289	81.7895	81.9078	79.9369	77.3749	75.0887	76.4683	76.9019	79.2669	80.2917	80.3705	79.661	79.5822	78.8727
										100	100.113	99.2093	98.6069	96.0843	92.8087	86.634	83.8479	80.384
										100	99.6353	98.5413	98.0956	95.8671	93.9222	91.6532	89.1815	86.6288	85.94	85.8185	83.9951	81.483	81.0778
										100	100.171	99.9146	99.6583	98.2913	97.5224	94.7458	92.5673	90.2179	87.783	84.0239	82.1017	80.393	80.4357	88.5519	94.7031	94.7886	91.2431	90.8586	90.645	90.1751	85.519	78.2144	78.5989	79.3251	79.9658	80.8202	80.7774	82.5288	82.657	84.0239	85.6899	85.4763
										100	99.8056	99.4557	98.6392	98.056	96.6952	93.7792	90.2411	89.4635	87.8305	86.7807
										100	99.8742	99.5807	99.0356	97.6101	94.3816	92.7044	91.5304	88.4277	86.0377	84.9476
										100	100.242	99.3954	99.476	97.9041	96.6949	95.0423	92.7449	89.8831	85.5703
										100	99.9109	99.3764	98.8419	98.931	98.0401	96.1693	94.922	92.1604	89.7996	87.8396	85.9688	80.8463	83.2517	85.2116	86.2361	86.3697	85.7906	84.9443	83.6526	83.118	83.9644	84.9889	84.2316	80.8909	80.8018	81.0245	81.1581	85.657	87.3942	91.6704	91.8486	91.7149
										100	99.5998	99.5598	98.6395	98.5194	98.0792	95.5182	94.2377	89.2757	87.3149	83.9536	80.5122	76.6707	77.591	80.8723	81.0324	81.0724	79.992	79.1517	78.2713	77.3109	78.7515	79.0716	78.6315	78.1112	78.5514	79.1116
										100	100.079	99.645	98.9744	98.0671	97.7515	95.8185	93.4517	90.217	87.1006	85.3254	81.854	81.5779	80.1578	88.0079	88.1657	88.284	85.4832	85.0493	84.3393	83.8264	86.1933	86.5878	87.1795	83.1953	81.2229	81.1834	87.14
										100	100.117	99.6098	99.2977	98.4003	98.5564	97.581	95.8642	92.938	90.753	85.3687	80.6867	77.2922	87.6707	83.1448	83.3008	84.1202	78.8529	78.6578	78.3847	76.746	76.4339	76.746	77.2922	77.0972	78.0726	78.1506	78.6188
									Day (after AOM injection)	0	1	4	5	6	7	8	9	10	11	12	13	14	18	22	26	27	28	29	30	31	32	33	34	35	36	37	42	49	56	63	70	77
								Average	CTRL	100	99.0983	98.6449	97.6951	96.6993	95.8293	94.5936	92.4539	91.3506	89.6053	87.8599	86.0104	84.3467	88.0775	93.1389	96.7122	97.2754	96.8245	95.8519	95.098	93.9854	93.4553	93.1804	91.8597	90.4957	91.1339	89.7781	89.7294	93.4795	96.9033	100.269	103.626	106.971
									MR	100	99.9565	99.348	98.5947	97.3816	95.862	93.6207	91.5864	89.1072	87.024	84.9811	81.9228	79.273	79.9379	81.8693	87.7356	87.7798	85.3656	84.8359	84.2451	84.3197	83.5561	82.2021	80.1564	79.3575	79.8003	80.0355	81.212	82.1141	82.4015	82.9037	83.4502	86.2795
								Sem	CTRL	0	0.826665	0.7827	0.641266	0.6419	0.635	0.663699	0.663139	0.637482	0.641142	0.638552	0.625643	0.655579	0.796384	0.921758	0.862998	0.879863	0.931095	1.00592	1.05373	1.15769	1.08297	1.14683	1.26035	1.2647	1.26037	1.30776	1.59087	1.62034	1.72033	1.78646	1.93757	1.98777
									MR	0	0.0489041	0.0814985	0.171773	0.245475	0.416742	0.479603	0.534248	0.566597	0.436435	0.46301	0.433891	0.536432	0.68512	0.842151	1.35781	1.37584	1.21314	1.2482	1.26165	1.23174	1.14068	1.14184	0.890328	0.622475	0.604286	0.567863	0.690391	0.766447	0.830823	1.05202	1.20947	0.751242
								TTEST		#DIV/0!	0.310717	0.380709	0.188124	0.340664	0.966849	0.255318	0.328642	0.0155304	0.00333002	0.00206667	3.11194e-05	6.95818e-06	7.33963e-08	7.6173e-09	0.000138384	8.50522e-05	1.44799e-06	4.45664e-06	7.73148e-06	6.6246e-05	1.7946e-05	4.95485e-06	2.7544e-07	1.44966e-07	9.13186e-08	1.91853e-06	0.000273689	2.68499e-05	2.24377e-06	1.63777e-06	1.16543e-06	7.94975e-08
								Initial body weight
								Average	CTRL	25.9396
									MR	25.1417
								sem	CTRL	0.340154
									MR	0.314074
										0.0915661

## Sheet: Fig. 1e
CRC tumor burden in AOM/DSS treated B6 female mice pre-fed with CTRL or MR diet
		Colon tumor burden (% of total tissue area)
	CTRL	6.098
		10.325
		14.952
		18.401
		21.057
		12.746
		9.384
		6.731
		48.358
		11.401
		20.595
		37.598
		27.479
		70.784
		42.864
		56.314
	MR	73.209
		66.689
		60.177
		58.755
		41.393
		37.336
		25.5
		23.222
		42.867
		23.841
	TTEST	0.019379
	Mann-Whitney	0.0122

## Sheet: Fig. 1f
tumor weight of orthotopic CT26.CL25 tumors in Balb/c mice pre-fed with CTRL or MR diet
		Tumor weight (g)
	CTRL	0
		0
		0.011
		0.035
		0.193
		0.015
		0	Q1	0.00275
		0.082	Q3	0.16525
		0.259	IQR	0.1625
		1.054	Q3+3*IQR	0.65275
	MR	0
		0.065
		0.151
		0.783
		2.411
		0.067
		0.211
		0.75
		0.649
		2.033
	TTEST	0.040666
	Mann-Whitney	0.0179
