# Supplementary material for: Methionine restriction-induced sulfur deficiency impairs antitumour immunity partially through gut microbiota
Source: Nat Metab. 2023 Aug 3;5(9):1526–43. doi: 10.1038/s42255-023-00854-3 (PMC10513933; doi:10.1038/s42255-023-00854-3)
Supplement: Supplementary file 6 — Numerical source data. [file 42255_2023_854_MOESM6_ESM.xlsx]

## Sheet: Summary
Source files: Figure 2
Fig. 2a	blood CD3+ T cells in Apcmin+/- mice fed with CTRL or MR diets from the age of 2 months
Fig. 2b	the relative mRNA levels of Ifng in the intestine of Apcmin+/- mice fed with CTRL or MR diets from the age of 2 months
Fig. 2c	blood T cells abundance in Apc<min+/-> mice fed with CTRL or MR diets from the age of 1 month, with paired tumor number/burden data (all males)
Fig. 2d	tumor weight of s.c. CT26.WT tumors in Balb/c or NSG mice fed with CTRL or MR diet
Fig. 2e	blood CD3+ and CD8+ T cells in tumor bearing Balb/c mice
Fig. 2f	tumor weight of s.c. B16.F10 tumors in WT or CD8a KO B6 mice fed with CTRL or MR diet
Fig. 2g	tumor weight of s.c. CT26.CL25 tumors in Balb/c mice fed with CTRL or MR diet, treated with control IgG or anti-PD1 antibody (300 ug/injection)
Fig. 2h	Blood T cells in tumor-bearing Balb/c mice fed with CTRL or MR diets after treatment with 300 ug/injection/mouse anti-PD1 treatment

## Sheet: Fig. 2a
blood CD3+ T cells in Apcmin+/- mice fed with CTRL or MR diets from the age of 2 months to 4 months
Sorting was set to collected about total of 10K CD45 T cells
					CD3	CD3 CD8
FACS	ID	CD45	CD3	CD3 CD8	%CD45	%CD45
CTRL	180-96	10000	1560	708	15.6	7.08
	179-90	10083	1856	666	18.4072	6.60518
	218-358	10000	2575	1038	25.75	10.38
	241-490	10000	2920	1273	29.2	12.73
	218-356	10000	1742	955	17.42	9.55
	149-910	10000	2265	1101	22.65	11.01
	149-909	10068	3140	1559	31.1879	15.4847
MR	176-70	10000	1105	380	11.05	3.8
	176-75	10105	1035	489	10.2425	4.83919
	185-134	10000	864	209	8.64	2.09
	191-176	10000	731	99	7.31	0.99
	185-136	10000	1246	385	12.46	3.85
	185-140	10000	1735	532	17.35	5.32
	196-212	10000	1045	399	10.45	3.99
				TTEST	0.00131657	0.000588771
				Mann-Whitney	0.0017	0.0006

## Sheet: Fig. 2b
Relative mRNA levels of Ifng in the intestine (normalized against 36B4)
	Duodenum	Jejunum	Ileum	Colon
CTRL	1.156	1.474	0.826	1.446
	1.663	2.115	1.845	2.307
	3.458	3.545	3.391	2.999
	2.465	1.363	1.882	1.32
	3.69	2.294	4.218	3.009
	2.692	2.757	2.536	2.803
MR	1.286	0.812	1.156	0.724
	1.548	0.875	1.617	0.955
	1.013	1.119	1.045	1.172
	0.487	1.263	0.457	1.466
	0.662	1.47	0.705	1.146
	1.539	0.677	1.589	0.734
TTEST	0.0144549	0.0127576	0.0405238	0.00764767
Mann-Whitney	0.0015	0.0043	0.026	0.0087

## Sheet: Fig. 2c
blood T cells abundance in Apc<min+/-> mice fed with CTRL or MR diets from the age of 1 month
Unfixed cells were stained with indicated surface markers. All stained cells from 100 ul of blood were counted.
							%CD45			tumor number
		CD45	CD3	CD8	CD4		CD3	CD8	CD4	small intestine	colon	colon tumor burden (% of total tissue area)
CTRL	1	26576	9523	4222	5203		35.8331	15.8865	19.5778	2	0	0
	2	39884	12215	5023	7143		30.6263	12.594	17.9094	11	0	0
	3	30136	9233	3695	5560		30.6378	12.2611	18.4497	29	0	0
	4	20819	6167	2363	3768		29.622	11.3502	18.0989	34	0	0
	5	32779	10316	3967	6319		31.4714	12.1023	19.2776	22	0	0
	6	41086	13722	6006	7598		33.3982	14.6181	18.4929	27	1	2.94461
	7	40716	11004	4584	6398		27.0262	11.2585	15.7137	40	1	0.967041
	8	20498	8660	3407	5137		42.248	16.6211	25.061	1	0	0
	9	8564	2800	1029	1766		32.695	12.0154	20.6212	32	1	1.93925
	10	42601	14272	5506	8744		33.5016	12.9246	20.5253	26	1	3.16581
MR	1	14420	4314	1553	2680		29.9168	10.7698	18.5853	35	1	4.42883
	2	14040	4070	1577	2430		28.9886	11.2322	17.3077	12	1	2.19452
	3	10682	2653	1053	1568		24.8362	9.8577	14.6789	55	1	2.70214
	4	13294	3630	1371	2157		27.3056	10.3129	16.2254	dead
	5	10646	3140	1207	1854		29.4946	11.3376	17.415	38	0	0
	6	5728	1354	588	736		23.6383	10.2654	12.8492	41	2	2.02944
	7	5668	1268	546	705		22.3712	9.63303	12.4382	35	0	0
	8	28253	6665	2771	3752		23.5904	9.80781	13.28	27	2	4.53421
	9	29029	7216	2827	4214		24.8579	9.73854	14.5165	45	4	9.88105
	10	5980	1484	590	860		24.8161	9.86622	14.3813	29	0	2.67907

## Sheet: Fig. 2d
tumor weight of s.c. CT26.WT tumors in Balb/c or NSG mice fed with CTRL or MR diet
			Tumor weight (g)
	Balb/c	CTRL	0
			0
			0
			0
			0
			0
			0.2692
			0.1606
			1.3724
			1.1573
		MR	0
			0.3935
			0
			0
			0
			0.5097
			0.9136
			1.3291
			1.4445
			0.8552	TTEST	0.319866
	NSG	CTRL	1.8126
			1.408
			1.293
			1.1107
			2.5664
			1.52
			2.2175
			1.5381
		MR	0.7561
			1.7128
			1.0603
			0.854
			1.4181
			1.6389
			1.2202
			1.0954	TTEST	0.0487795

## Sheet: Fig. 2e
Blood CD3 and CD8 cells in tumor bearing Balb/c mice
Sorting was set to collected about total of 5-10K CD45 T cells
					CD3	CD3 CD8
FACS	ID	CD45	CD3	CD3 CD8	%CD45	%CD45
CTRL	1	2717	676	236	24.8804	8.68605
	2	7720	1941	684	25.1425	8.8601
	3	7413	2593	990	34.9791	13.3549
	4	4385	1225	261	27.9361	5.95211
	5	7523	2417	806	32.1281	10.7138
	6	7611	2378	625	31.2443	8.2118
	7	7648	2579	710	33.7212	9.28347
	8	6038	2874	743	47.5985	12.3054
	9	8664	1523	390	17.5785	4.50139
MR	1	42870	676	236	1.57686	0.550502
	2	41822	10284	3218	24.5899	7.69451
	3	8142	1872	578	22.9919	7.09899
	4	7902	2701	792	34.1812	10.0228
	5	7973	2525	868	31.6694	10.8867
	6	8946	1973	375	22.0545	4.19182
	7	8210	1595	436	19.4275	5.3106
	8	7755	2070	562	26.6925	7.24694
	9	9745	1705	374	17.4962	3.83787
	10	8261	1963	470	23.7623	5.68938
				TTEST	0.0560995	0.0491725
				Mann-Whitney	0.0435	0.0535

## Sheet: Fig. 2f
tumor weight of s.c. B16.F10 tumors in WT or CD8a KO B6 mice fed with CTRL or MR
			Tumor weight (g)
	WT	CTRL	0.025
			0.2075
			0.2534
			0.0625
		MR	0.324
			0.4114
			0.474
			1.0752
	CD8a KO	CTRL	0.1224
			0.0662
			0.1134
			0.0195
			0.0525
		MR	0.1737
			0.0596
			0.0077
			0.4885
			0.0863

## Sheet: Fig. 2g
tumor weight of s.c. CT26.CL25 tumors in Balb/c mice fed with CTRL or MR diet, treated with control IgG or anti-PD1 antibody (300 ug/injection)
			Tumor weight (g)
	CTRL	IgG	0.1749
			0
			0.2989
			0.6077
			0.3166
			1.02
			0
			0.1123
			0.0651
			0
		PD1	0.0288
			0.0266
			0
			0
			0
			0.071
			0
			0.0268
			0.0487
			0
	MR	IgG	0.1382
			0.3177
			0
			0.4507
			1.0995
			0.1023
			0.2202
			0.8871
			0
			1.3426
		PD1	0.0104
			0.1719
			0.1873
			0.3702
			0.1605
			0
			0.2619	Q1	0.047925
			0.2747	Q3	0.2715
			1.2927	IQR	0.223575
			0	Q3+3*IQR	0.942225

## Sheet: Fig. 2h
Blood T cells in tumor-bearing Balb/c mice fed with CTRL or MR diets after treatment with 300 ug/injection/mouse anti-PD1 treatment
Cells were fixed and stained with indicated markers. All stained cells from 100 ul of blood were counted.
special diet 4 weeks then CT26.CL25 100000 cells injection each side, tumor growth 21 days
anti-PD1: 300ug/mouse at first day cell injection then treatment every 5 days
		CD45	CD4	IFNg-CD4	TNFa-CD4	CD8	IFNg-CD8	TNFa-CD8	CD3		% CD45								Body Weight (g)	Tumor Weight
	Lymphocytes/Single Cells/live cells | Count	Lymphocytes/Single Cells/live cells/live CD45 | Count	Lymphocytes/Single Cells/live cells/live CD45/Q2: CD3-PE-Cy7-H+ , CD4-FITC-H+ | Count	Lymphocytes/Single Cells/live cells/live CD45/Q2: CD3-PE-Cy7-H+ , CD4-FITC-H+/IFNg-CD4 | Count	Lymphocytes/Single Cells/live cells/live CD45/Q2: CD3-PE-Cy7-H+ , CD4-FITC-H+/TNFa-CD4 | Count	Lymphocytes/Single Cells/live cells/live CD45/Q6: CD3-PE-Cy7-H+ , CD8-PerCP-Cy5.5-H+ | Count	Lymphocytes/Single Cells/live cells/live CD45/Q6: CD3-PE-Cy7-H+ , CD8-PerCP-Cy5.5-H+/IFNg-CD8 | Count	Lymphocytes/Single Cells/live cells/live CD45/Q6: CD3-PE-Cy7-H+ , CD8-PerCP-Cy5.5-H+/TNFa-CD8 | Count	Lymphocytes/Single Cells/live cells/Q2: CD45-eFluor 450-H+ , CD3-PE-Cy7-H+ | Count		CD4	IFNg-CD4	TNFa-CD4	CD8	IFNg-CD8	TNFa-CD8	CD3			left	right
0.0086	437000	426000	53392	5023	2511	25175	2208	1811	109875		12.5333	1.17911	0.589437	5.90962	0.51831	0.425117	25.7923		30	0.1749	1.02
	289221	278324	42494	3945	1644	17956	1599	1012	90215		15.2678	1.41741	0.590678	6.45147	0.57451	0.363605	32.4137		27.8	0	0
	365981	354917	42981	4801	4047	22190	2333	2362	102576		12.1102	1.35271	1.14027	6.25217	0.657337	0.665508	28.9014		30.1	0.2989	0.1123
	486000	473000	65899	6677	6671	35664	3728	3683	129510		13.9321	1.41163	1.41036	7.53996	0.788161	0.778647	27.3805		26.5	0.6077	0.0651
	361675	353972	40975	3732	4069	22004	2071	2383	84243		11.5758	1.05432	1.14953	6.21631	0.585075	0.673217	23.7993		28.6	0.3166	0
0.86% PD1	325959	321404	63300	7185	9354	30211	3964	4708	113073		19.6948	2.2355	2.91036	9.3997	1.23334	1.46482	35.181		25.1	0.0288	0.071
	378225	372540	69349	8224	4385	37026	3844	2228	135122		18.6152	2.20755	1.17705	9.9388	1.03184	0.598057	36.2705		27.1	0.0266	0
	290581	283738	76813	8799	7701	32711	3689	3377	131934		27.0718	3.1011	2.71412	11.5286	1.30014	1.19018	46.4985		26.1	0	0.0268
	202570	197320	54989	6071	5781	19275	2442	2262	87403		27.8679	3.07673	2.92976	9.7684	1.23758	1.14636	44.2951		28.4	0	0.0487
	302146	294359	74099	7690	6699	30240	3523	3243	124570		25.173	2.61246	2.27579	10.2732	1.19684	1.10172	42.3191		27.9	0	0
0.00172	391636	385383	32378	2863	1364	13466	1161	758	68283		8.40151	0.742897	0.353934	3.49419	0.301259	0.196687	17.7182		26.7	0.1382	0.1023
	533000	526000	41702	5322	3140	18890	2106	1525	93982		7.92814	1.01179	0.596958	3.59125	0.40038	0.289924	17.8673		22.6	0.3177	0.2202
	366172	361548	31521	3689	668	11269	984	368	72245		8.71834	1.02033	0.184761	3.11688	0.272163	0.101785	19.9821		24.9	0	0.8871
	593000	567000	51000	4486	2070	22901	1845	1136	128546		8.99471	0.791182	0.365079	4.03898	0.325397	0.200353	22.6713		25.6	0.4507	0
	467000	457000	27440	2932	1788	14472	1747	1008	67825		6.00438	0.641575	0.391247	3.16674	0.382276	0.220569	14.8414		24.5	1.0995	1.3426
0.172% PD1	283112	275494	72967	6778	5183	24297	2525	2227	120754		26.4859	2.46031	1.88135	8.81943	0.916535	0.808366	43.8318		23.2	0.0104	0
	388984	381570	54892	3768	2355	27626	2191	1448	98183		14.3858	0.987499	0.617187	7.24009	0.574207	0.379485	25.7313		21	0.1719	0.2619
	326940	315935	45090	6166	2990	23194	2742	1659	89951		14.2719	1.95167	0.946397	7.34138	0.8679	0.525108	28.4714		22.4	0.1873	0.2747
	288148	279624	39897	4808	4016	17453	2275	2132	72132		14.2681	1.71945	1.43621	6.2416	0.813593	0.762452	25.7961		21.5	0.3702	1.2927
	323697	316044	65685	7952	5933	26099	2444	2693	118573		20.7835	2.51611	1.87727	8.25803	0.77331	0.852097	37.5179		23	0.1605	0
