# Supplementary material for: Methionine restriction-induced sulfur deficiency impairs antitumour immunity partially through gut microbiota
Source: Nat Metab. 2023 Aug 3;5(9):1526–43. doi: 10.1038/s42255-023-00854-3 (PMC10513933; doi:10.1038/s42255-023-00854-3)
Supplement: Supplementary file 7 — Numerical source data. [file 42255_2023_854_MOESM7_ESM.xlsx]

## Sheet: Summary
Source files: Figure 3
Fig. 3a	% of indicated bacteria from feces in Apc<min+/-> mice fed with CTRL or MR diet (fecal bacteria 16S rRNA amplicon sequencing)
Fig. 3b	% of indicated bacteria from feces in B6 mice fed with CTRL or MR diet (fecal bacteria 16S rRNA amplicon sequencing)
Fig. 3c	% of indicated bacteria from the small intestine of B6 mice fed with CTRL or MR diet (bacteria 16S rRNA amplicon sequencing)
Fig. 3d	Relative mRNA levels of Muc2 and Gal3st2 in the colon of Apc<min+/-> mice fed with CTRL or MR diet (qPCR)
Fig. 3e	Mucin high-iron diamine and Alcian blue staining of colon sections from Apc<min+/-> mice fed with CTRL or MR diet

## Sheet: Fig. 3a
% of indicated bacteria from feces in Apc<min+/-> mice fed with CTRL or MR diet (fecal bacteria 16S rRNA amplicon sequencing)
		Akkermansia	Odoribacter	Bifidobacterium
	CTRL	10.386	8.33378	0
		0.0229669	11.1222	0.0177472
		1.39529	6.95824	0
		1.52056	16.9182	0
		0.0117751	20.9915	2.48926
		14.991	18.5075	0.221668
		0.0491624	4.42953	0.00368718
		4.61412	9.90867	0.0527465
		17.3601	3.23081	0.588861
		0.00953266	10.878	0
		23.1214	5.88479	0.0298954
		0.0202748	5.61388	0
	MR	0	8.93917	5.22466
		0.627468	4.12135	8.67976
		0.0114268	5.61912	0.867007
		12.2939	5.28981	2.67992
		0.0121128	5.78146	0
		0.0121604	0.017565	3.21304
		0.00724031	8.16293	0.0558538
		0.00678178	7.23887	1.23835
		0.0152788	5.15249	0.144561
		0.0148074	6.24335	2.96418
		0.00598602	5.57298	0.0838042
	TTEST	0.0782316	0.0232958	0.0365186
	Mann-Whitney	0.007	0.0439	0.0036

## Sheet: Fig. 3b
% of indicated bacteria from feces in B6 mice fed with CTRL or MR diet (fecal bacteria 16S rRNA amplicon sequencing)
		Akkermansia	Lactobacillus	Faecalibaculum	Bifidobacterium
	CTRL	46.7295	0.47046	2.27002	0.328615
		49.0639	1.34011	2.80761	0.778117
		53.5052	1.69193	5.21407	0.877989
		54.4952	1.4719	4.53846	0.394087
		62.7379	0.700745	3.22625	0.302767
		25.502	2.29359	0.925579	1.80275
		24.4171	2.2819	0.430298	1.36517
		30.9639	5.39931	0.673041	1.22228
		30.6094	2.3939	0.522862	0.841854
		28.5666	4.73852	0.547725	0.94106
	MR	24.23	1.02769	0.166139	2.53631
		27.6818	0.108675	0.252604	5.87515
		25.9657	0.618351	0.31073	3.76417
		34.9869	0.977137	0.204403	2.47527
		12.5445	0.434527	0.141532	1.08342
		22.321	1.42331	2.00206	3.51458
		34.7949	0.899262	0.831266	1.18609
		38.8348	2.15659	0.731888	3.3491
		31.1738	0.604498	0.343057	1.44854
		36.648	0.959947	1.70096	2.93642
	TTEST	0.0376933	0.0286934	0.0340021	0.00205064
	Mann-Whitney	0.0377	0.0147	0.0147	0.0005

## Sheet: Fig. 3c
% of indicated bacteria from the small intestine of B6 mice fed with CTRL or MR diet (bacteria 16S rRNA amplicon sequencing)
		Faecalibaculum	Lactobacillus	Bifidobacterium
	CTRL	36.7579	15.4689	1.76601
		48.5513	8.20065	2.98983
		34.4919	20.152	2.76655
		42.4223	9.81972	1.81541
		7.63568	17.5483	4.85292
		6.43063	14.7803	4.97258
		6.85088	15.6037	4.61608
		7.25763	6.1494	2.77224
		8.62752	22.6966	5.91953
		33.4245	12.3118	0.913311
	MR	3.23517	1.71493	27.0754
		3.00775	0.859531	25.0219
		3.30423	2.25378	23.5835
		2.36729	8.94493	17.0545
		3.4536	2.50409	19.0305
		9.35112	3.84802	13.1952
		8.9839	2.00918	8.37785
		8.25404	8.89931	9.66979
		5.20828	5.18963	2.50509
		7.76865	1.91934	7.0295
	TTEST	0.0100201	7.33519e-05	0.00143341
	Mann-Whitney	0.0147	0.0001	0.0005

## Sheet: Fig. 3d
Relative mRNA levels of Muc2 and Gal3st2 in the colon of Apc<min+/-> mice fed with CTRL or MR diet (qPCR)
		Muc2	Gal3st2
	CTRL	27.12
		22.22	0.211113
		12.65	5.40607
		0.02	0.0027981
		2.28	0.166968
		0.74
		1.2	12.7087
		3.25	5.771	Q1	0.211113
		4.71	1.9055	Q3	5.771
		6.78	9.2225	IQR	5.55989
		1.8	4.9734	Q3+3*IQR	22.4507
	MR	1.31	4.45736
		0.08	1.10039
		2.32	0.202044
		1.41	0.0848829
		1.23	0.824293
		2.38	0.17593
		0.49	1.99999
		0.35	1.15758
		1.42	0.62972	Q1	0.522801
		1.62	1.00495	Q3	1.11469
		2.53	0.721642	IQR	0.591885
		1.33	0.945825	Q3+3*IQR	2.89034
	TTEST	0.0522246	0.0373307
	Note: two samples had no amplification for Gal3st2.

## Sheet: Fig. 3e
Mucin high-iron diamine and Alcian blue staining of colon sections from Apc<min+/-> mice fed with CTRL or MR diet
		% of mucin area (% of total tissue area)
	CTRL	35.8616
		36.3764
		34.6944
		36.5893
		35.444
		39.5682
	MR	27.2146
		27.4026
		28.2143
		27.9459
		28.4652
	TTEST	1.88434e-05
