# Supplementary material for: Methionine restriction-induced sulfur deficiency impairs antitumour immunity partially through gut microbiota
Source: Nat Metab. 2023 Aug 3;5(9):1526–43. doi: 10.1038/s42255-023-00854-3 (PMC10513933; doi:10.1038/s42255-023-00854-3)
Supplement: Supplementary file 8 — Numerical source data. [file 42255_2023_854_MOESM8_ESM.xlsx]

## Sheet: Summary
Source files: Figure 4
Fig. 4a	The relative abundance of A. muciniphila in the feces of B6 mice fed with CTRL or MR diet
Fig. 4b	% of T cells in the blood, small intestine, and colon of Apc<min+/-> mice transplanted with fecal microbes from B6 donor mice fed with CTRL or MR diet (FACS)
Fig. 4c	Tumor number and burden in the small intestine and colon of Apc<min+/-> mice transplanted with fecal microbes from B6 donor mice fed with CTRL or MR diet
Fig. 4d	Cell composition of CD45+ immune cells from the small intestine of Apc<min+/-> mice transplanted with fecal microbes from B6 donor mice fed with CTRL or MR diet (scRNA-seq)
Fig. 4e	Enriched pathways of DEGs from CD8+ effector T cells from the small intestine of Apc<min+/-> mice transplanted with fecal microbes from B6 donor mice fed with CTRL or MR diet
Fig. 4h	% of IFNgamma positive CD8 T cells in mouse PBMCs treated with fecal microbiota (FM) from CTRL diet or MR diet fed donor mice for 12 hours in vitro (FACS_

## Sheet: Fig. 4a
The relative abundance of A. muciniphila in the feces of B6 mice fed with CTRL or MR diet
		A. muciniphia
	CTRL	0.93
		0.85
		1
		1.49
		0.82
		1.03
	MR	0.15
		0.64
		0.1
		0.18
		0.25
		1.05
	TTEST	0.00816025
	Mann-Whitney	0.0411

## Sheet: Fig. 4b
blood and gut tissue CD3+ and CD8+ T cells in Apcmin+/- mice transplanted with feces from CTRL or MR fed B6 mice
Cell number	Live CD45	CD3	CD8	CD4	CD3 % in CD45	CD8% in CD45	CD4% in CD45
blood CTRL	20455	1701	736	762	8.31582	3.59814	3.72525
	18913	797	355	355	4.21403	1.87702	1.87702
	30566	2343	1205	806	7.66538	3.94229	2.63692
	20616	1000	449	394	4.8506	2.17792	1.91114
	20449	923	397	420	4.51367	1.94142	2.05389
	21658	1878	805	826	8.67116	3.71687	3.81383
blood MR	17879	672	252	328	3.7586	1.40947	1.83455
	11720	420	162	217	3.58362	1.38225	1.85154
	11308	371	139	202	3.28086	1.22922	1.78635
	17565	633	243	343	3.60376	1.38343	1.95275
	18066	650	237	351	3.59792	1.31186	1.94288
	TTEST				0.0203057	0.0117138	0.0813383
	Mann-Whitney				0.0043	0.0043
Small Intestine CTRL	1080	784	543	0	72.5926	50.2778	0
	452	372	176	8	82.3009	38.9381	1.76991
	2490	924	777	0	37.1084	31.2048	0
	406	286	140	0	70.4433	34.4828	0
	2123	889	725	0	41.8747	34.1498	0
	409	279	167	0	68.2152	40.8313	0
Small Intestine MR	54374	26647	9137	222	49.0069	16.804	0.408283
	2727	996	233	17	36.5237	8.54419	0.623396
	2768	1018	237	14	36.7775	8.56214	0.50578
	1417	475	129	14	33.5215	9.10374	0.988003
	TTEST				0.0262335	4.41153e-05	0.331409
	Mann-Whitney				0.0381	0.0095
colon CTRL	193	67	31	1	34.715	16.0622	0.518135
	234	80	25	1	34.188	10.6838	0.42735
	144	52	22	0	36.1111	15.2778	0
	243	67	26	0	27.572	10.6996	0
	210	130	5	12	61.9048	2.38095	5.71429
colon MR	2769	940	60	10	33.9473	2.16685	0.361141
	2204	673	160	17	30.5354	7.25953	0.771325
	1942	605	142	6	31.1535	7.31205	0.30896
	2173	705	177	16	32.4436	8.14542	0.736309
	TTEST				0.312651	0.135322	0.515408
	Mann-Whitney					0.0952

## Sheet: Fig. 4c
Intestinal tumor number and burden in Apc<min+/-> mice after transplanation of feces from B6 donors fed with CTRL or MR diet
		Small intestinal tumor number	Colon tumor number	Colon tumor burden (% of total tissue area)
	CTRL	41	0	0
		29	0	0
		34	1	1.12683
		25	0	0
		31	1	2.85571
		16	3	8.11906
		5	1	3.18814
		18	2	4.22019
		32	0	0
		33	1	2.00788
		34	1	3.90775
		17	0	0
		20	0	0
		33	1	2.67545
		38	1	1.05353
		22	2	2.50427
		40	9	11.0526
		1	1	1.51518
		2	2	4.38786
		6	4	10.7361
	MR	36	1	2.76048
		37	0	0
		24	1	3.90662
		23	2	8.60397
		33	1	0.940865
		46	3	21.2897
		34	0	0
		12	0	0
		32	2	8.54098
		34	2	9.69345
		34	2	7.20891
		23	21	38.9632
		27	2	25.7164
		35	4	11.121
		52	1	6.27102
		53	4	10.2752
		51	0	0
	TTEST	0.0108231	0.353677	0.0331281

## Sheet: Fig. 4d
Cell composition of CD45+ immune cells from the small intestine of Apc<min+/-> mice transplanted with fecal microbes from B6 donor mice fed with CTRL or MR diet (scRNA-seq)
Cluster	Cell_type	B6-HM	B6-LM	APC-FT-HM	APC-FT-LM	B6-HM	B6-LM	APC-FT-HM	APC-FT-LM
0	CD8 Effector	461	347	898	434	0.1144	0.081	0.1778	0.1176
1	CD8 Effector	425	361	827	413	0.1055	0.0842	0.1638	0.112
4	CD8 Effector	341	240	587	257	0.0846	0.056	0.1162	0.0697
6	CD8 Effector	90	134	446	144	0.0223	0.0313	0.0883	0.039
9	CD8 Effector	48	31	48	395	0.0119	0.0072	0.0095	0.1071
10	CD8 Effector	141	123	76	80	0.035	0.0287	0.015	0.0217
16	CD8 Effector	19	34	148	13	0.0047	0.0079	0.0293	0.0035
5	CD8 CMT	361	269	435	255	0.0896	0.0628	0.0861	0.0691
8	CD8 CMT	130	79	328	110	0.0323	0.0184	0.065	0.0298
17	CD8 CMT	97	55	32	25	0.0241	0.0128	0.0063	0.0068
12	NKT	104	86	65	86	0.0258	0.0201	0.0129	0.0233
7	CD4	247	169	235	162	0.0613	0.0394	0.0465	0.0439
20	CD4 Naïve	61	43	29	31	0.0151	0.01	0.0057	0.0084
2	B	456	874	344	311	0.1132	0.204	0.0681	0.0843
3	B	489	831	180	473	0.1214	0.1939	0.0356	0.1282
14	B	66	78	26	55	0.0164	0.0182	0.0051	0.0149
18	B	25	38	98	16	0.0062	0.0089	0.0194	0.0043
21	B	30	48	6	71	0.0074	0.0112	0.0012	0.0192
22	B	35	63	18	31	0.0087	0.0147	0.0036	0.0084
13	Plasma	60	71	28	179	0.0149	0.0166	0.0055	0.0485
11	Myeloid	147	135	58	36	0.0365	0.0315	0.0115	0.0098
15	Myeloid	85	58	27	52	0.0211	0.0135	0.0053	0.0141
25	Myeloid	21	1	0	0	0.0052	0.0002	0	0
19		36	75	40	26	0.0089	0.0175	0.0079	0.007
23		21	27	52	20	0.0052	0.0063	0.0103	0.0054
24		33	15	19	14	0.0082	0.0035	0.0038	0.0038
Total		4029	4285	5050	3689	1	1	1	1
		B6-CTRL	B6-MR	Apc-FT-CTRL	Apc-FT-MR	%B6-HM	%B6-LM	%APC-FT-HM	%APC-FT-LM
	CD8 effector	1525	1270	3030	1736	37.8506	29.6383	60	47.0588
	CD8 CMT	588	403	795	390	14.5942	9.4049	15.7426	10.572
	NKT	104	86	65	86	2.58129	2.007	1.28713	2.33126
	CD4	308	212	264	193	7.64458	4.94749	5.22772	5.23177
	B	1101	1932	672	957	27.3269	45.0875	13.3069	25.942
	Plasma	60	71	28	179	1.4892	1.65694	0.554455	4.85226
	Myeloid	253	194	85	88	6.27947	4.52742	1.68317	2.38547
	unknown	90	117	111	60	2.2338	2.73046	2.19802	1.62646
	Total	4029	4285	5050	3689	100	100	100	100

## Sheet: Fig. 4e
Enriched pathways of DEGs from CD8+ effector T cells from the small intestine of Apc<min+/-> mice transplanted with fecal microbes from B6 donor mice fed with CTRL or MR diet
B6					B6
source	source/term_name	term_id	adjusted_p_value		source/term_name	negative_log10_of_adjusted_p_value
GO:BP	GO:BP lymphocyte differentiation	GO:0030098	6.15702e-05		lymphocyte differentiation	4.21063
GO:BP	GO:BP hematopoietic or lymphoid organ development	GO:0048534	0.00015038		hematopoietic or lymphoid organ	3.82281
GO:BP	GO:BP lymphocyte activation	GO:0046649	0.000357451		lymphocyte activation	3.44678
GO:BP	GO:BP leukocyte activation	GO:0045321	0.00215421		leukocyte activation	2.66671
GO:BP	GO:BP regulation of response to stimulus	GO:0048583	0.00539229		regulation of response to stimulus	2.26823
GO:BP	GO:BP immune system process	GO:0002376	0.00594488		immune system process	2.22586
KEGG	KEGG Natural killer cell mediated cytotoxicity	KEGG:04650	0.00266434		KEGG Natural killer cell mediated cytotoxicity	2.57441
REAC	REAC Interleukin receptor SHC signaling	REAC:R-MMU-912526	0.00399632		REAC Interleukin receptor SHC signaling	2.39834
REAC	REAC GPVI-mediated activation cascade	REAC:R-MMU-114604	0.0310284		REAC GPVI-mediated activation cascade	1.50824
REAC	REAC Immune System	REAC:R-MMU-168256	0.0487233		REAC Immune System	1.31226
Apc					Apc-FT
source	term_name	term_id	adjusted_p_value		term_name	negative_log10_of_adjusted_p_value
GO:BP	GO:BP regulation of metabolic process	GO:0019222	3.9814e-23		regulation of metabolic process	22.4
GO:BP	GO:BP regulation of RNA metabolic process	GO:0051252	1.29842e-13		regulation of RNA metabolic process	12.8866
GO:BP	GO:BP immune system process	GO:0002376	2.32207e-12		immune system process	11.6341
GO:BP	GO:BP regulation of response to stimulus	GO:0048583	6.0835e-11		regulation of response to stimulus	10.2158
GO:BP	GO:BP cellular response to organic substance	GO:0071310	7.73553e-11		cellular response to organic substance	10.1115
GO:BP	GO:BP leukocyte activation	GO:0045321	7.76839e-11		leukocyte activation	10.1097
GO:BP	GO:BP T cell activation	GO:0042110	9.50678e-11		T cell activation	10.022
KEGG	KEGG T cell receptor signaling pathway	KEGG:04660	4.4473e-05		KEGG T cell receptor signaling pathway	4.3519
REAC	REAC Immune System	REAC:R-MMU-168256	7.79912e-06		REAC Immune System	5.10795
REAC	REAC Adaptive Immune System	REAC:R-MMU-1280218	0.00251008		REAC Adaptive Immune System	2.60031

## Sheet: Fig. 4h
faction of IFNg+ CD8+ T cells from activated mouse PBMCs in vitro treated with fecal microbes from CTRL or MR diet fed B6 mice
	Live CD45	Live CD45/CD3	Live CD45/CD3/CD8	Live CD45/CD3/CD8/IFN-gamma, CD8		%CD8
Neg	2231	1009	1009	28		2.77502
Neg	2495	1239	1239	30		2.42131
Neg	24737	8209	8207	230		2.80249
Neg	20261	6658	6658	142		2.13277
Neg	6119	2775	2774	69		2.48738
Neg	9605	4051	4051	90		2.22167
FM-CTRL	3273	674	673	70		10.4012
FM-CTRL	7010	1339	1332	127		9.53453
FM-CTRL	452	229	220	22		10
FM-CTRL	104	73	70	8		11.4286
FM-CTRL	5336	2024	1970	70		3.5533
FM-CTRL	4216	1909	1866	89		4.76956
FM-MR	2887	860	842	25		2.96912
FM-MR	3155	922	903	36		3.98671
FM-MR	384	198	185	6		3.24324
FM-MR	279	123	117	1		0.854701
FM-MR	2341	996	946	22		2.32558
