# Supplementary material for: Methionine restriction-induced sulfur deficiency impairs antitumour immunity partially through gut microbiota
Source: Nat Metab. 2023 Aug 3;5(9):1526–43. doi: 10.1038/s42255-023-00854-3 (PMC10513933; doi:10.1038/s42255-023-00854-3)
Supplement: Supplementary file 9 — Numerical source data. [file 42255_2023_854_MOESM9_ESM.xlsx]

## Sheet: Summary
Source files: Figure 5
Fig. 5a	Fecal H2S production activity in B6 donor mice fed with CTRL or MR diet and in Apc<min+/-> mice transplanted with fecal microbes from donor mice
Fig. 5b	Tumor number and burden in the small intestine and colon of Apc<min+/-> mice transplanted with fecal microbes from B6 donor mice fed with CTRL or MR diet, or MR diet + GYY
Fig. 5c	Relative mRNA levels of Ifng, Gzma, Gzmb, and Cd8 in the intestine of Apc<min+/-> mice transplanted with fecal microbes from B6 donor mice fed with CTRL or MR diet, or MR diet + GYY
Fig. 5d	Survival of Apc<min+/-> mice transplanted with fecal microbes from B6 donor mice fed with CTRL or MR diet, or MR diet + GYY

## Sheet: Fig. 5a
Fecal H2S production activity in B6 donor mice fed with CTRL or MR diet and in Apc<min+/-> mice transplanted with fecal microbes from donor mice
		B6 mice	Fecal transplanted Apc mice
	CTRL	0.93416	1.02511
		1.08049	1.18071
		1.02891	0.389094
		0.982143	1.50622
		1.03185	0.726077
		0.942449	0.392649
			1.79167
			1.69902
			0.289461
	MR	0.758268	0.110994
		0.273701	0.00893693
		0.608999	0.574551
		0.361294	0.653853
		0.442501	0.431528
		0.752911	0.371709
			0.144546
			0.443237
			0.929365
	TTEST	0.00191668	0.0187967

## Sheet: Fig. 5b
Intestinal tumor number and burden in Apc<min+/-> mice after transplanation of feces from B6 donors fed with CTRL or MR diet, treated with vehicle or GYY
		Small intestinal tumor number	Colon tumor number	Colon tumor burden (% of total tissue area)
	CTRL+V	20	0	0
		33	1	2.67545
		38	1	1.05353
		22	2	2.50427
		40	9	11.0526
		1	1	1.51518
		2	2	4.38786
		6	4	10.7361
	MR+V	23	21	38.9632
		27	2	25.7164
		35	4	11.121
		52	1	6.27102
		53	4	10.2752
		51	0	0
	MR+GYY	33	1	2.53699
		13	0	0
		13	6	14.8078
		9	3	10.1587
		16	15	21.7042
		30	2	0.591899
		6	0	0
		33	1	0.443384
		24	1	0.644646
		Females

## Sheet: Fig. 5c
Relative mRNA levels of Ifng, Gzma, and Gzmb in the intestine of Apc<min+/-> mice transplanted with fecal microbes from B6 donor mice fed with CTRL or MR diet, or MR diet + GYY
		Ifng					Gzma					Gzmb					Cd8
		Duodenum	Jujenum	Ileum	Colon		Duodenum	Jujenum	Ileum	Colon		Duodenum	Jujenum	Ileum	Colon		Duodenum	Jujenum	Ileum	Colon
	CTRL+V	1.44	1.37	0.56	2		0.98	3.4456	0.55	0.73		1.18	3.4665	0.19	3.19		1.36	0.3	0.91	0.47
		1.92	7.96	1.63	1.3		2.27	4.4756	1.01	4.23		1.76	4.0605	0.55	2.14		1.41	2.13	0.9	0.44
		0.98	10.3	0.56	2.7		1.06	0.6066	1.25	5.5		1.02	0.8483	1.41	7.98		0.63	3.07	1.11	2.01
		2.22	1.28	0.96	17.67		1.24	3.9674	1.03	4.44		1.21	4.3199	0.43	4.02		2.95	0.62	1.25	1.4
		3.4	7.76	7.41	9.26		1.08	4.3027	3.05	6.41		0.76	2.9016	1.47	7.47		5.41	2.07	0.88	4.44
		0.81	5.63	3.96	7.26		1.78	1.2402	2.72	2.73		1.04	1.1012	3.17	2.16		1.03	2.59	1.06	0.21
		5.49	3.52	2.52	1.9		1.45	1.6905	0.78	3.68		1.56	1.6195	0.54	4.36		0.96	0.39	0.67	1.18
		1	0.61	0.65	1.25		1.02	0.5058	1.68	1.98		1.56	0.4373	0.66	1.1		0.65	0.27	0.79	0.87
		1.44	2.96	5.32	10.76		0.75	1.377	0.57	2.65		1.14	0.9815	0.46	2.64		0.88	1.29	1.12	0.31
	MR+V	1.05	1.32	1.45	0.39		0.86	0.9412	0.32	2.1		0.76	0.8054	0.45	3.71		1.15	0.58	0.93	2.39
		1.65	2.66	0.35	1.32		0.96	2.1909	0.63	0.44		0.98	1.6435	0.44	1.28		1.27	2.26	1.09	2.8
		1.12	0.02	1.27	1.09		0.9	2.0213	0.34	0.39		1.01	1.4115	1.5	0.84		0.94	0.89	0.87	3.33
		0.99	3.33	1.39	1.83		1.37	0.2349	2.15	0.2		1	0.3908	1.57			1.09	4.16	0.79	1.18
		2.28	2.7	0.37	3.74		1.57	1.5335	0.85	1.69		1.15	1.4758	0.44	1.77		2.43	3.3	1.57	0.84
		1.38	2.09	2.1	0.04		1.45	1.3676	3.46	2.45		1.24	1.166	3.38	1.84		2.09	1.21	0.99	0.26
		0.46	2.36	3.18	1.39		1.29	1.2713	0.66	0.51		1.17	1.6658	0.87	0.05		0.47	1.08	0.96	0.43
		0.24	0.36	0.54	4		0.4	1.1084	1.77	1.5		0.42	0.856	2.02	4.35		0.96	0.13	1.15	1.22
		1.53	0.79	0.83	1.18		0.83	0.3456	1.97	4.43		1.9	0.5581	0.84	0.32		0.3	0.36	0.84	0.34
	MR+GYY	1.77	3.97	4.83			1.27	0.5297	4.5	28.2		0.84	1.2749	3.39	16.46		1.82	1.01	0.81	1.2
		0.44	1.18	4.05	0.8		0.19	0.7404	4.81	10.51		0.16	0.8248	3.24	1.26		1.9	0.66	0.53	0.43
		1.58	4.21	7.5	7.25		1.27	2.3908	8.18	4.52		0.93	1.86	4.91	3.34		1.62	4.16	1.25
		4.15	6.82	6.49	3.19		1.98	1.7157	6.04	21.74		1.06	2.8839	3.64	14.17		6.51	3.04	0.9	3.02
		3.04	5.41	2.88	1.34		1.07	1.7722	3.02	7.76		0.66	2.4653	2.11	2.38		2.19	8.83	1.05	0.9
		1.69	0.46	3.79	1.12		0.62	0.1651	2.47	4.21		0.9	0.3519	3.15	2.12		1.79	0.47	0.84	0.18
		3.61	5.43	3	0.56		1.72	2.3232	2.67	2.17		0.94	3.1332	1.31	3.25		5.72	2.64	0.48	0.23
		0.76	2.91	2.38	1.35		1.34	1.5798	1.9	9.29		0.73	1.4884	0.78	6.61		1.77	0.64	0.94	0.88
		2.11	15	2.22	0.95		1.4	4.2668	1.5	1.48		0.9	2.9223	3.85	6.79		1.92	4.59	0.7	0.26

## Sheet: Fig. 5d
Survival of Apc<min+/-> mice transplanted with fecal microbes from B6 donor mice fed with CTRL or MR diet, or MR diet + GYY
	Survival days	CTRL	MR	MR+GYY
	35	0
	17	1
	35	0
	33	1
	35	0
	35	0
	35	0
	35	0
	35	0
	35	0
	35	0
	35	0
	35	0
	35	0
	35	0
	35	0
	17		1
	17		1
	17		1
	21		1
	23		1
	29		1
	23		1
	16		1
	35		0
	35		0
	35		0
	35			0
	35			0
	35			0
	35			0
	35			0
	35			0
	35			0
	35			0
	35			0
