# Supplementary material for: Methionine restriction-induced sulfur deficiency impairs antitumour immunity partially through gut microbiota
Source: Nat Metab. 2023 Aug 3;5(9):1526–43. doi: 10.1038/s42255-023-00854-3 (PMC10513933; doi:10.1038/s42255-023-00854-3)
Supplement: Supplementary file 10 — Numerical source data. [file 42255_2023_854_MOESM10_ESM.xlsx]

## Sheet: Summary
Source files: Figure 6
Fig. 6a	Tumor weight of s.c. CT26.CL25 tumors in Balb/c mice treated with control IgG or anti-PD1 antibody together with vehicle or GYY
Fig. 6b	Tumor weight of s.c. B16.F10 tumors in B6 mice treated with control IgG or anti-PD1 antibody together with vehicle or GYY
Fig. 6c	Tumor weight of s.c. CT26.CL25 tumors in NSG mice treated with control IgG or anti-PD1 antibody together with vehicle or GYY
Fig. 6d	Abundance of blood immune cells in tumor-free Balb/c mice fed with CTRL or MR diet, with or without GYY
Fig. 6e	GAPDH activity in activated human PMBCs cultured in CTRL or MR medium with or without 500 M NaSH or GYY overnight

## Sheet: Fig. 6a
tumor weight of s.c. CT26.CL25 tumors in Balb/c mice treated with control IgG or anti-PD1 antibody together with vehicle or GYY
	inoculated subcutaneously with 2 × 10^5 CT26CL25 cells
			ID	tumor weight (g)
	CTRL	IgG	1	0
			2	0
			3	0
			4	0.05
			5	0.02
			6	0.66
			7	0.01
			8	0.23
			9	0.39
			10	0.69
		PD1	1	0
			2	0
			3	0
			4	0
			5	0
			6	0
			7	0.01
			8	0.05
			9	0.03
			10	0.27
		PD1+GYY	1	0
			2	0
			3	0
			4	0.13
			5	0.02
			6	0.49
			7	0.01
			8	0.29
			9	0.35
			10	0.84
	MR	IgG	1	0.04
			2	0.06
			3	0.16
			4	0.18
			5	0.41
			6	1.1
			7	1.13
			8	1.12
			9	1.17
			10	1.25
		PD1	1	0.07
			2	0.16
			3	0.18
			4	0.16
			5	0.36
			6	0.61
			7	1.04
			8	1.18
			9	1.21
			10	1.01
		PD1+GYY	1	0
			2	0
			3	0
			4	0
			5	0
			6	0.01
			7	0.05
			8	0.06
			9	0.05
			10	0.31

## Sheet: Fig. 6b
tumor weight of s.c. B16.F10 tumors in B6 mice treated with control IgG or anti-PD1 antibody together with vehicle or GYY
		inoculated subcutaneously with 2 × 10^5 B16F10 cells
				ID	tumor weight (g)
		CTRL	IgG	1	0.35
				2	0.38
				3	0.41
				4	0.43
				5	0.45
				6	0.52
				7	0.53
			PD1	1	0.009
				2	0.07
				3	0.08
				4	0.22
				5	0.35
				6	0.39
				7	0.5
			PD1+GYY	1	0.0025
				2	0.0075
				3	0.0107
				4	0.18
				5	0.0234
				6	0.024
				7	0.0513
				8	0.1185
				9	0.1239
		MR	IgG	1	0.05
				2	0.03
				3	0.04
				4	0.07
				5	0.39
				6	1.13
				7	1.18
			PD1	1	0.04
				2	0.36
				3	0.62
				4	0.65
				5	0.69
				6	0.87
				7	0.91
			PD1+GYY	1	0.08
				2	0.08
				3	0.09
				4	0.22
				5	0.29
				6	0.31
				7	0.33
				8	0.5
				9	0.52

## Sheet: Fig. 6c
tumor weight of s.c. CT26.CL25 tumors in NSG mice treated with control IgG or anti-PD1 antibody together with vehicle or GYY
	inoculated subcutaneously with 2 × 10^5 CT26CL25 cells
			ID	tumor weight (g)
	CTRL	IgG	1	0.05
			2	0.06
			3	0.23
			4	0.36
			5	0.47
			6	0.53
		PD1	1	0.03
			2	0.04
			3	0.04
			4	0.37
			5	0.57
			6	0.82
			7	0.89
		PD1+GYY	1	0.005
			2	0.05
			3	0.06
			4	0.35
			5	0.35
			6	0.52
			7	0.98
	MR	IgG	1	0.04
			2	0.16
			3	0.18
			4	0.61
			5	0.61
			6	0.65
		PD1	1	0.06
			2	0.12
			3	0.13
			4	0.4
			5	0.67
			6	0.75
			7	0.87
		PD1+GYY	1	0.16
			2	0.2
			3	0.32
			4	0.33
			5	0.47
			6	0.52
			7	0.6

## Sheet: Fig. 6d
Blood T cells in Balb/c mice fed with CTRL or MR diets, then treated with or without GYY
Unfixed cells were stained with indicated surface markers. All stained cells from 100 ul of blood were counted.
		live cells	CD45	CD3	CD4	CD8	CD19(B cells)
CTRL V	1	51346	46086	10867	9408	1004	19902
	2	32344	27877	6012	5302	372	10245
	3	52158	36676	7152	6295	490	13423
	4	125392	100214	30894	26121	3460	40332
	5	47194	40196	8146	7031	688	16007
	6	70990	57788	15872	14086	1294	18369
	7	66285	43040	12835	10766	1592	18308
	8	52693	43249	12572	10968	1069	15593
	9	62682	60545	17837	15191	2029	19001
CTRL GYY	1	41207	37463	7161	5990	871	4193
	2	54999	53473	13260	11198	1624	7243
	3	30892	29301	5476	4692	586	2762
	4	85027	83818	11412	10149	893	13501
	5	101641	100426	16434	14399	1381	16277
	6	24013	23120	6049	5472	406	2711
	7	38993	38410	8187	7072	841	4661
	8	95825	93938	14553	12623	1373	11756
	9	50565	49394	8560	7669	646	4806
MR V	1	13284	12565	6061	5434	453	1819
	2	24414	22608	9533	8110	1022	2555
	3	20636	19071	7163	6095	746	2325
	4	29055	27946	9891	8399	1185	5618
	5	21520	20047	8972	7810	916	2870
	6	21038	19823	8287	6513	1433	3372
	7	36004	34577	9965	8683	950	4445
	8	18177	13557	5274	4765	308	1154
	9	31077	29700	10361	9125	720	6700
	10	14889	13958	5077	4215	651	2529
MR GYY	1	26342	24145	11137	9437	1242	4451
	2	27563	24280	12762	11076	1270	2171
	3	46104	42929	14824	12216	2169	6512
	4	56405	51920	19124	17100	1588	5112
	5	33813	32947	10879	9766	806	4322
	6	37642	36380	13317	11939	980	4388
	7	45796	44216	21146	19330	1271	4365
	8	39212	37386	12088	10747	879	6776
	9	26124	22775	8767	7469	1031	4281
	10	44885	43898	12486	11085	1026	7485

## Sheet: Fig. 6e
GAPDH activity in activated human PMBCs cultured in CTRL or MR medium with or without 500 mM NaSH or GYY overnight
		CTRL	CTRL+NaSH	CTRL+GYY	MR	MR+NaSH	MR+GYY
	1	0.71895	0.98693	3.5098	0.02288	0.12908	0.87092
	2	0.73693	1.04248	3.55556	0.03268	0.13235	0.90196
	3	0.73529	1.0098	3.54739	0.02614	0.12745	0.9085
