# Supplementary material for: Methionine restriction-induced sulfur deficiency impairs antitumour immunity partially through gut microbiota
Source: Nat Metab. 2023 Aug 3;5(9):1526–43. doi: 10.1038/s42255-023-00854-3 (PMC10513933; doi:10.1038/s42255-023-00854-3)
Supplement: Supplementary file 13 — Numerical source data. [file 42255_2023_854_MOESM13_ESM.xlsx]

## Sheet: Summary
Source files: Figure 8
Fig. 8a	Blood CD3+ and CD8+ T cells in B6 mice fed with 1.3% or 0.4% methionine diets
Fig. 8b	Blood INFg and TNFa CD8+ or CD4+ T cells in B6 mice fed with 1.3% or 0.4% methionine diets
Fig. 8c	Blood CD4+PD-1+Tim3+ T cells in B6 mice fed with 1.3% or 0.4% methionine diets
Fig. 8d	The expression of microbial lcd gene in feces from mice fed 1.3% or 0.4% methionine diets, analyzed by metatranscriptomic analysis
Fig. 8e	The expression of key H2S producing genes in the feces from 1.3% or 0.4% methionine diet fed B6 mice analyzed by qPCR using total bacterial 16 rRNA gene as control
Fig. 8f	Intestinal tumor number and burden in Apc<min+/-> mice fed with 0.4% or 1.3% methionine diet from the age of 2 month (males and females)
Fig. 8g	Blood CD3+ and CD3+CD8+ T cells in Apc<min+/-> mice fed with 1.3% or 0.4% methionine diets
Fig. 8h	Survival of Apc<min+/-> mice fed with 1.3% or 0.4% methionine diets
Fig. 8i	Tumor volume of s.c. CT26.WT tumors in Balb/c or NSG mice fed with 0.4% or 1.3% methionine diet
Fig. 8j	Blood CD3 and CD8 cell in Balb/c mice fed with 1.3 vs 0.4% diet
Fig. 8k	Tumor weight of s.c. CT26.CL25 in germ-free Balb/c mice fed with 0.4% or 1.3% methionine diet, treated with control IgG or anti-PD1 antibody
Fig. 8l	Blood CD3+ and CD8+CD3+ T cells in germ-free tumor bearing Balb/c mice fed with 1.3% or 0.4% methionine diet and treated with IgG or anti-PD1 antibody

## Sheet: Fig. 8a
Blood CD3+ and CD8+ T cells in B6 mice fed with 1.3% or 0.4% methionine diets
Unfixed cells were stained with indicated surface markers. All stained cells from 100 ul of blood were counted.
		Live	CD45	CD3	CD8	CD4
Blood
0.013	1	21735	19592	5343	1186	3933
	2	18236	17281	5002	1187	3554
	3	34163	32682	6132	2062	3578
	4	75770	68419	17655	3560	13036
	5	85402	51648	9449	2052	6686
	6	102375	84822	19710	3606	14929
	7	82477	73875	16979	2917	13496
	8	121887	53046	6558	1152	5045
	9	87530	74392	16538	2537	13263
	10	86551	79669	11293	1902	8767
0.004	1	83549	71547	17215	2223	14079
	2	68376	61034	16142	1748	13396
	3	105114	60764	13097	1476	10783
	4	98070	67211	15320	2163	12336
	5	118064	106013	24855	3163	20355
	6	68541	60198	15958	2698	12499
	7	82769	65901	19413	2611	15819
	8	102569	85908	20425	3597	15812
	9	77587	69206	17496	2868	13779
	TTEST	0.176927	0.0989264	0.0103655	0.444929	0.00514098

## Sheet: Fig. 8b
Blood INFg and TNFa CD8+ or CD4+ T cells in B6 mice fed with 1.3% or 0.4% methionine diets
Cells were fixed and stained with indicated markers. All stained cells from 100 ul of blood were counted.												% of CD8
		Live	CD45	CD4	INFγ-CD4	TNFa-CD4	CD8	INFγ-CD8	TNFa-CD8	CD3		INFγ-CD8	TNFa-CD8
Blood
0.013	1	31739	30937	3152	175	255	1400	127	119	5039		9.07143	8.5
	2	20654	20198	3300	204	194	1026	78	89	4810		7.60234	8.67446
	3	20889	20437	2294	134	163	845	62	132	3606		7.33728	15.6213
	4	122091	120202	12240	1323	978	9462	882	729	24021		9.3215	7.7045
	5	87642	85267	5421	472	893	5037	456	824	11835		9.05301	16.3589
	6	154322	150367	11990	1031	1242	10794	961	1032	25149		8.90309	9.56087
	7	168035	164544	9444	644	690	6187	473	570	17404		7.64506	9.21287
	8	130660	126296	6210	506	920	4572	382	604	12319		8.35521	13.2108
	9	211446	204984	12969	887	1046	10563	884	825	26035		8.36883	7.81028
	10	185380	181968	7948	569	729	7627	636	532	17796		8.3388	6.97522
	11	130781	125613	7296	545	435	5142	361	295	14070		7.02061	5.73707
CHOW	1	132414	128503	13148	1156	969	6642	534	476	21786		8.03975	7.16652
	2	171415	167708	10029	742	540	6335	509	256	18809		8.03473	4.04104
	3	176285	172042	12632	1119	547	7975	563	294	22951		7.05956	3.68652
	4	206307	200133	13428	1206	754	9873	768	574	25539		7.77879	5.81384
	5	219818	214279	16793	1052	372	11711	779	282	31467		6.65187	2.40799
	6	128524	123705	10844	543	447	4889	286	248	17527		5.84987	5.07261
	7	186783	180776	13566	1301	647	8172	582	448	24322		7.12188	5.48213
	8	213548	208518	15037	1201	546	11347	750	518	28898		6.60968	4.56508
	9	84929	80369	7630	596	390	3533	198	367	12233		5.6043	10.3878
	TTEST	0.0460816	0.0491088	0.00282562	0.0138167	0.419852	0.156422	0.566239	0.214296	0.0225664		0.00328814	0.00295514

## Sheet: Fig. 8c
Blood CD4+PD-1+Tim3+ T cells in B6 mice fed with 1.3% or 0.4% methionine diets
	Lymphocytes/Single Cells | Count	Lymphocytes/Single Cells/Live CD45 | Count	Lymphocytes/Single Cells/Live CD45/CD3 | Count	Lymphocytes/Single Cells/Live CD45/CD3/CD4 | Count	Lymphocytes/Single Cells/Live CD45/CD3/CD4/Q1: CD279(PD-1)- , Tim3+ | Count	Lymphocytes/Single Cells/Live CD45/CD3/CD4/Q2: CD279(PD-1)+ , Tim3+ | Count	Lymphocytes/Single Cells/Live CD45/CD3/CD4/Q3: CD279(PD-1)+ , Tim3- | Count	PD-1+ , Tim3+ %CD4	CD8 %CD45
C57BL/6 1.3%	145137	107885	18201	2534	106	678	1135	26.7561	16.8707
C57BL/6 1.3%	26185	19682	3243	467	23	110	226	23.5546	16.477
C57BL/6 1.3%	110346	92863	18528	2562	158	507	1068	19.7892	19.952
C57BL/6 1.3%	37891	31939	6354	875	44	162	341	18.5143	19.8942
C57BL/6 1.3%	25408	21263	2914	464	16	121	204	26.0776	13.7046
C57BL/6 1.3%	68386	57595	7686	1271	54	301	557	23.6821	13.3449
C57BL/6 1.3%	136544	100596	23193	3801	173	747	1701	19.6527	23.0556
C57BL/6 1.3%	18455	13616	3168	540	28	93	218	17.2222	23.2667
C57BL/6 0.4%	40267	32785	5150	1052	63	283	386	26.9011	15.7084
C57BL/6 0.4%	12046	8563	1400	419	19	129	174	30.7876	16.3494
C57BL/6 0.4%	23304	15580	2139	601	42	170	228	28.2862	13.7291
C57BL/6 0.4%	103360	60270	5689	2214	175	720	841	32.5203	9.43919
C57BL/6 0.4%	9965	5776	529	212	12	69	76	32.5472	9.15859
C57BL/6 0.4%	122676	96647	17765	3215	184	655	1224	20.3733	18.3813
C57BL/6 0.4%	35149	27665	5167	925	41	191	331	20.6486	18.677
C57BL/6 0.4%	205246	156325	23514	4707	281	1160	1833	24.6441	15.0417
C57BL/6 0.4%	23728	18146	2624	501	30	120	196	23.9521	14.4605
C57BL/6 0.4%	153267	85974	9202	1600	90	501	684	31.3125	10.7032
C57BL/6 0.4%	15335	8511	902	151	10	51	49	33.7748	10.598
							TTEST	0.00725749	0.0199316

## Sheet: Fig. 8d
The expression of microbial lcd gene in feces from mice fed 1.3% or 0.4% methionine diets, analyzed by metatranscriptomic analysis
		lcd
	CTRL	14281.2
		9267.04
		472816
		282893
		406918
	MR	11008.2
		11098.7
		12234.4
		6030.01
		8043.41
	padj (R DESeq2)	5.45447e-06

## Sheet: Fig. 8e
The expression of key H2S producing genes in the feces from 1.3% or 0.4% methionine diet fed B6 mice analyzed by qPCR using total bacterial 16 rRNA gene as control
		cysJ	cysK	dmsA
	CTRL	0.86	1.197	1.064
		0.67	0.166	1.72
		0.98	0.712	1.784
		0.82	0.043	0.361
		1.44	3.224	2.115
		0.6	1.24	0.077
		0.83	1.573	0.585
		0.76	0.48	0.217
		1.84	0.383	0.76
		2.17	0.982	1.315
	MR	0.55	0.445	0.18
		0.43	0.01	0.049
		0.75	0.339	0.208
		0.36	0.071	0.245
		0.74	0.066	0.061
		0.3	0.03	0.076
		0.47	0.273	0.094
		0.71	0.628	1.048
		1.16	0.565	1.127
		0.47	0.05	0.246
	padj (q) for multiple unpaired test	0.031975	0.031975	0.031975
	Q1		0.40725
	Q3		1.22925
	IQR		0.822
	Q3+3*IQR		3.69525

## Sheet: Fig. 8f
Intestinal tumor number and burden in Apc<min+/-> mice fed with 0.4% or 1.3% methionine diet from the age of 2 month
	Sex		Small intestinal tumor number	Colon tumor number	Colon tumor burden (% of total tissue area)
	Females	0.013	11	1	1.4614
			2	0	0
			8	1	2.32584
			8	1	1.99312
			10	0	0.440077
	Males		13	0	0
			0	0	0
			1	1	1.54763
			6	2	3.51435
			14	0	0
			3	0	0
	Females	0.004	20	0	0
			59	1	2.5943
			15	2	6.44947
			31	0	0
			19	1	6.13341
			30	0	0
			14	1	1.90822
	Males		25	1	12.5996
			24	0	0
			13	1	4.24986
			20	4	7.23632
			19	1	7.41338
			95	0	0
			63	4	11.9485
			70	2	9.77199
			84	2	9.36107
			36	1	0
			46	0	1.18644
			14	3	8.01457
			7	1	1.34228
			87	7	14.7839
			84	11	31.2916
			72	2	6.42978
			87	6	23.5489
			12	2	2.29885
			11	1	1.14613
			51	4	13.9313
			8	4	10.093
	All mice
	Average	0.013	6.90909	0.545455	1.02567
		0.004	39.8571	2.21429	6.91903
		TTEST	0.000613942	0.00226373	0.00101022
	Females
	Average	0.013	7.8	0.6	1.24409
		0.004	26.8571	0.714286	2.44077
		TTEST	0.0176881	0.767613	0.331585
	Males
	Average	0.013	6.16667	0.5	0.843663
		0.004	44.1905	2.71429	8.41179
		TTEST	2.64998e-05	0.00335324	0.000425806

## Sheet: Fig. 8g
blood CD3+ and CD3+CD8+ T cells in Apcmin+/- mice fed with 1.3% or 0.4% methionine diets
Sorting was set to collected about total of 10K CD45 T cells
		Cell number				% CD45
		CD45+	CD3+	CD8+		CD3+	CD8+
0.013	1	10013	2057	902		20.5433	9.00829
	2	9298	1989	935		21.3917	10.0559
	3	9700	2008	981		20.701	10.1134
	4	9617	1791	884		18.6233	9.19206
	5	9575	1858	990		19.4047	10.3394
0.004	1	13017	840	286		6.4531	2.19713
	2	10025	1285	589		12.818	5.87531
	3	10016	1558	669		15.5551	6.67931
	4	9513	1314	727		13.8127	7.64217
	5	10444	1518	705		14.5347	6.75029
					TTEST	0.0075373	0.0124584

## Sheet: Fig. 8h
Survival of Apc<min+/-> mice fed with 1.3% or 0.4% methionine diets
	Survival days	1.3%	0.4%
	263	1
	169	1
	181	1
	181	1
	182	1
	280	1
	127		1
	130		1
	92		1
	108		1
	63		1
	110		1
	150		1
	135		1
	128		1

## Sheet: Fig. 8i
tumor volume of s.c. CT26.WT tumors in Balb/c or NSG mice fed with 0.4% or 1.3% methionine diet
			Tumor volume (mm3)
	Balb/c	0.013	0.5
			4
			24
			36.5
			5.5
			38.5
			65
			78.5
			29
			127
		0.004	18
			12.5
			36.75
			40.5
			114.95
			147
			156.5
			169
			169
			166.5	TTEST	0.0247056
	NSG	0.013	130
			615.5
			244.8
			338
			392
			193.6
			512
			712.5
			435.5
			685.5
		0.004	72.5
			80
			80
			126.5
			90.5
			202.5
			194.55
			147
			186
			289	TTEST	0.00178041

[truncated: 3 more sheets: Fig. 8j, Fig. 8k, Fig. 8l]
