# Supplementary material for: Methionine restriction-induced sulfur deficiency impairs antitumour immunity partially through gut microbiota
Source: Nat Metab. 2023 Aug 3;5(9):1526–43. doi: 10.1038/s42255-023-00854-3 (PMC10513933; doi:10.1038/s42255-023-00854-3)
Supplement: Supplementary file 14 — Numerical source data. [file 42255_2023_854_MOESM14_ESM.xlsx]

## Sheet: Summary
Source files: ED Figure 1
ED Fig. 1a	The mRNA levels of apoptotic genes (qPCR)

## Sheet: ED Fig. 1a
The mRNA levels of apoptotic genes (qPCR)
		Bax	Gadd45a	Casp8
	CTRL	1.65	1.99606	7.15
		1.14	1.64814	2.15
		1.52	1.7561	8.42
		0.93	2.32581	3.74
		1.69
		1.12
	MR	1.22	0.753419	4.54
		1.17	1.56101	2.42
		0.9	1.4389	2.18
		0.91	0.849638	0.48
		0.83	0.554303	0.03
		1.03	0.499193	0.55
	TTEST	0.0546468	0.00319499	0.0799424
