# Supplementary material for: Methionine restriction-induced sulfur deficiency impairs antitumour immunity partially through gut microbiota
Source: Nat Metab. 2023 Aug 3;5(9):1526–43. doi: 10.1038/s42255-023-00854-3 (PMC10513933; doi:10.1038/s42255-023-00854-3)
Supplement: Supplementary file 16 — Numerical source data. [file 42255_2023_854_MOESM16_ESM.xlsx]

## Sheet: Summary
Source files: ED Figure 2
ED Fig. 2b	CD3+ T cells in intestinal tissues of Apcmin+/- mice fed with CTRL or MR diets from the age of 2 months
ED Fig. 2c, 2d, 2e	Intestinal tumor number and burden in Apc<min+/-> mice fed with CTRL or MR diet from the age of 1 month, together with FACS data
ED Fig. 2g	Intestinal tumor number and burden in Apc<min+/->/Rag2-/- mice fed with CTRL or MR diet from the age of 2 month (males and females)
ED Fig. 2h	Survival of Apc<min+/-> /Rag2-/- mice under CTRL or MR diet

## Sheet: ED Fig. 2b
CD3+ T cells in intestinal tissues of Apcmin+/- mice fed with CTRL or MR diets from the age of 2 months
					CD3
FACS		ID	CD45	CD3	%CD45
ileum	CTRL	439-3	10000	3212	32.12
		462-3	10000	3238	32.38
		479-3	7821	4963	63.4574
		487-3	1237	559	45.19
	MR	496-3	10000	2093	20.93
		505-3	10000	1650	16.5
		532-3	10679	4534	42.4572
		521-3	6066	1325	21.8431
				TTEST	0.108557
colon	CTRL	439-4	10000	3969	39.69
		462-4	10000	4979	49.79
		479-4	336	170	50.5952
		487-4	1178	391	33.1919
	MR	496-4	10000	2138	21.38
		505-4	10000	1953	19.53
		532-4	10858	2282	21.0168
		521-4	375	164	43.7333
				TTEST	0.0599253

## Sheet: ED Fig. 2c and 2d
Intestinal tumor number and burden in Apc<min+/-> mice fed with CTRL or MR diet from the age of 1 month, together with FACS data
Unfixed cells were stained with indicated surface markers. All stained cells from 100 ul of blood were counted.							%CD45			tumor number
		CD45	CD3	CD8	CD4		CD3	CD8	CD4	small intestine	colon	colon tumor burden (% of total tissue area)
CTRL	1	26576	9523	4222	5203		35.8331	15.8865	19.5778	2	0	0
	2	39884	12215	5023	7143		30.6263	12.594	17.9094	11	0	0
	3	30136	9233	3695	5560		30.6378	12.2611	18.4497	29	0	0
	4	20819	6167	2363	3768		29.622	11.3502	18.0989	34	0	0
	5	32779	10316	3967	6319		31.4714	12.1023	19.2776	22	0	0
	6	41086	13722	6006	7598		33.3982	14.6181	18.4929	27	1	2.94461
	7	40716	11004	4584	6398		27.0262	11.2585	15.7137	40	1	0.967041
	8	20498	8660	3407	5137		42.248	16.6211	25.061	1	0	0
	9	8564	2800	1029	1766		32.695	12.0154	20.6212	32	1	1.93925
	10	42601	14272	5506	8744		33.5016	12.9246	20.5253	26	1	3.16581
MR	1	14420	4314	1553	2680		29.9168	10.7698	18.5853	35	1	4.42883
	2	14040	4070	1577	2430		28.9886	11.2322	17.3077	12	1	2.19452
	3	10682	2653	1053	1568		24.8362	9.8577	14.6789	55	1	2.70214
	4	13294	3630	1371	2157		27.3056	10.3129	16.2254	dead
	5	10646	3140	1207	1854		29.4946	11.3376	17.415	38	0	0
	6	5728	1354	588	736		23.6383	10.2654	12.8492	41	2	2.02944
	7	5668	1268	546	705		22.3712	9.63303	12.4382	35	0	0
	8	28253	6665	2771	3752		23.5904	9.80781	13.28	27	2	4.53421
	9	29029	7216	2827	4214		24.8579	9.73854	14.5165	45	4	9.88105
	10	5980	1484	590	860		24.8161	9.86622	14.3813	29	0	2.67907
	TTEST	0.00177827	0.000208363	0.000275463	0.00016874		0.000589283	0.000794178	0.000683069	0.0427632	0.105825	0.0605113

## Sheet: ED Fig. 2g
Intestinal tumor number and burden in Apc<min+/->/Rag2-/- mice fed with CTRL or MR diet from the age of 2 month
	Sex		Small intestinal tumor number	Colon tumor number	Colon tumor burden (% of total tissue area)
	Females	CTRL	99	1	2.12121
			51	0	0
			56	2	7.34649
			42	0	0
	Males		41	1	1.77891
			16	3	7.45217
			31	0	0
			27	1	2.78989
	Females	MR	36	0	0
			17	0	0
			29	0	0
			30	0	0
			31	2	3.94338
			11	0	0
			36	2	3.51064
	Males		8	0	0
			12	0	0
	All mice
	Average	CTRL	45.375	1	2.68608
		MR	23.3333	0.444444	0.828224
		TTEST	0.0474787	0.265832	0.159373
	Females
	Average	CTRL	62	0.75	2.36693
		MR	27.1429	0.571429	1.06486
		TTEST	0.0658132	0.776869	0.523869
	Males
	Average	CTRL	28.75	1.25	3.00524
		MR	10	0	0
		TTEST	0.0310633	0.141122	0.155235

## Sheet: ED Fig. 2h
survival of Apcmin+/- /Rag2-/- mice under CTRL or MR diet
	Days on diets	CTRL	MR
	35	1
	35	1
	35	1
	35	1
	37	0
	37	0
	56	0
	56	0
	35		1
	37		0
	37		0
	56		0
	56		0
	56		0
	56		0
	56		0
	56		0
	Notes:
	1 means animal died at the indicated days.
	0 means animal was alive at the indicated day (was dissected for additional analyses)
