# Supplementary material for: Methionine restriction-induced sulfur deficiency impairs antitumour immunity partially through gut microbiota
Source: Nat Metab. 2023 Aug 3;5(9):1526–43. doi: 10.1038/s42255-023-00854-3 (PMC10513933; doi:10.1038/s42255-023-00854-3)
Supplement: Supplementary file 17 — Numerical source data. [file 42255_2023_854_MOESM17_ESM.xlsx]

## Sheet: Summary
Source files: ED Figure 3
ED Fig. 3b	Blood CD3 and CD8 cells in tumor free Balb/c mice
ED Fig. 3e	Supplementary Table 2 Differentially expressed genes in CT26.WT allografted tumors from balb/c or NSG mice fed with CTRL or MR diets
ED Fig. 3f	Supplementary Table 3 Enriched IPA pathways in Differentially expressed genes in CT26.WT allografted tumors from balb/c or NSG mice fed with CTRL or MR diets
ED Fig. 3h	tumor weight of s.c. CT26.CL25 tumors in Balb/c mice fed with CTRL or MR diet, treated with control IgG or anti-PD1 antibody
ED Fig. 3i	Blood CD3+ T cells and Tim3+CD4+ exhausted T cells in Balb/c mice fed with CTRL or MR diet and treated with IgG or anti-PD1 antibody
ED Fig. 3j	Intratumoral CD3+ T cells in s.c. CT26.CL25 tumors in Balb/c mice fed with CTRL or MR diet, treated with control IgG or anti-PD1 antibody

## Sheet: ED Fig. 3b
Blood CD3 and CD8 cells in tumor free Balb/c mice
Cells were fixed and stained with indicated markers. All stained cells from 100 ul of blood were counted.
		live cells	CD45	CD4	IFNg-CD4	TNFa-CD4	CD8	IFNg-CD8	TNFa-CD8	CD3
CTRL	1	53169	51755	9319	477	223	1607	103	110	11618
	2	62584	60833	8891	621	489	1701	125	145	11584
	3	86138	84141	6993	500	349	2297	169	172	10521
	4	162658	160467	23145	1200	1321	9455	555	685	34816
	5	119908	117997	9261	473	524	4120	255	255	14956
	6	48103	46454	8616	535	338	1869	115	74	10934
	7	59794	57610	11584	600	488	3394	205	159	15833
	8	76384	74598	12503	808	675	2818	197	235	16258
	9	116712	115072	16889	895	624	5289	333	257	23267
MR	1	30311	29360	6469	683	682	1118	113	89	7850
	2	44518	42691	9723	552	811	2370	160	260	12570
	3	41803	39981	5362	349	356	1397	98	70	7114
	4	58206	56548	8587	383	658	2712	171	253	11847
	5	40210	38915	9576	380	935	1734	96	170	11622
	6	18423	17600	5077	219	385	1244	83	79	6572
	7	41536	40574	5124	220	558	883	50	99	6290
	8	25872	24843	4681	203	284	633	36	23	5457
	9	69157	67964	8507	420	659	2123	149	173	11475
	10	16377	15644	3406	193	204	581	36	30	4213
		TTEST	0.00536827	0.0162646	0.00539571	0.965135	0.0353565	0.027766	0.131044	0.0155272

## Sheet: ED Fig. 3h
tumor weight of s.c. CT26.CL25 tumors in Balb/c mice fed with CTRL or MR diet, treated with control IgG or anti-PD1 antibody
			Tumor weight (g)
	CTRL	IgG	1.2684
			0.4576
			0.1873
			0.2238
			0.8918
			0.5826
			0.114
			0
		PD1	0.1882
			0.0778
			0.0815
			0.1015
			0.05
			0.3335
			0.0755
			0
	MR	IgG	0.4626
			0.0833
			0.6387
			0.57
			1.1973
			0.0308
			0.1022
			0.0767
		PD1	0.8003
			0.0676
			0.6519
			1.222
			0.0476
			0.8634
			0.886
			0

## Sheet: ED Fig. 3i
Blood CD3 and Tim3CD4 in IgG and anti-PD1 treated Balb/c mice
						CD3	Tim3 CD4
FACS	ID	CD45	CD3	CD4	Tim3 CD4	%CD45	%CD4
CTRL IgG	1.fcs	19479	4013	2720	184	20.6017	6.76471
	2.fcs	4137	655	261	95	15.8327	36.3985
	3.fcs	9244	1537	759	336	16.627	44.2688
	4.fcs	107567	15729	10314	448	14.6225	4.34361
	5.fcs	275	36	15	0	13.0909	0
	6.fcs	27391	3664	2404	389	13.3767	16.1814
	7.fcs	40495	4064	2874	180	10.0358	6.26305
	8.fcs	78702	6510	4280	260	8.27171	6.07477
	9.fcs	52994	9943	7277	373	18.7625	5.12574
	10.fcs	14122	2041	1077	365	14.4526	33.8904
	11.fcs	18038	2624	1349	550	14.5471	40.7709
	12.fcs	19406	2976	1733	519	15.3355	29.9481
CTRL anti-PD1	13.fcs	14435	1088	508	295	7.53724	58.0709
	14.fcs	37246	4667	2943	213	12.5302	7.23751
	15.fcs	7938	1046	438	236	13.1771	53.8813
	16.fcs	42438	4290	2728	305	10.1089	11.1804
	17.fcs	38667	6843	4597	278	17.6973	6.04742
	18.fcs	75274	7850	5047	287	10.4286	5.68655
	19.fcs	17633	2045	829	333	11.5976	40.1689
	20.fcs	67736	5313	3227	243	7.84369	7.53021
	21.fcs	44603	9631	6579	441	21.5927	6.70315
	22.fcs	33536	4111	2447	381	12.2585	15.5701
	23.fcs	28574	3461	2093	669	12.1124	31.9637
	24.fcs	83198	2319	1469	349	2.78733	23.7577
MR IgG	25.fcs	15297	857	286	134	5.60241	46.8531
	26.fcs	24662	1828	728	317	7.41221	43.544
	27.fcs	9596	770	220	99	8.02418	45
	28.fcs	23559	2838	653	251	12.0464	38.438
	29.fcs	33505	3729	1872	459	11.1297	24.5192
	30.fcs	20788	1899	597	255	9.13508	42.7136
	31.fcs	22349	2224	893	478	9.95123	53.5274
	32.fcs	11012	932	290	181	8.46349	62.4138
	33.fcs	6675	611	142	76	9.15356	53.5211
	34.fcs	21060	1443	540	279	6.85185	51.6667
	35.fcs	33125	3031	1070	434	9.15019	40.5607
	36.fcs	12580	1443	518	329	11.4706	63.5135
MR anti-PD1	37.fcs	24903	3172	1455	521	12.7374	35.8076
	38.fcs	19522	3583	1885	786	18.3537	41.6976
	39.fcs	15015	1089	333	159	7.25275	47.7477
	40.fcs	39863	5831	3262	564	14.6276	17.29
	41.fcs	50021	6350	3395	638	12.6947	18.7923
	42.fcs	55572	4649	2306	591	8.36572	25.6288
	43.fcs	12207	1765	810	291	14.4589	35.9259
	44.fcs	2255	289	93	54	12.816	58.0645
	45.fcs	61149	8587	4487	915	14.0427	20.3922
	46.fcs	27262	2660	1315	445	9.75717	33.8403
	47.fcs	42791	3579	1684	590	8.36391	35.0356
	48.fcs	23197	1716	593	427	7.39751	72.0067

## Sheet: ED Fig. 3j
Tumor CD3 in IgG and anti-PD1 treated Balb/c mice
				CD3
FACS	Live cells	CD45	CD3	%Live cells
CTRL IgG	608000	36662	5673	0.933059
	172120	18016	5428	3.15361
	389931	52883	6484	1.66286
	335857	44541	7917	2.35725
CTRL anti-PD1	404000	18075	4904	1.21386
	293007	28986	5072	1.73102
	271789	24747	2874	1.05744
	308404	36712	5666	1.8372
MR IgG	545000	30879	2856	0.524037
	428000	21726	9375	2.19042
	522000	33133	4584	0.878161
	408000	52045	7218	1.76912
MR anti-PD1	487000	46035	5176	1.06283
	553000	27265	2394	0.432911
	549000	32273	3549	0.646448
	410000	19549	2281	0.556341
	522000	14545	1896	0.363218
