# Supplementary material for: Methionine restriction-induced sulfur deficiency impairs antitumour immunity partially through gut microbiota
Source: Nat Metab. 2023 Aug 3;5(9):1526–43. doi: 10.1038/s42255-023-00854-3 (PMC10513933; doi:10.1038/s42255-023-00854-3)
Supplement: Supplementary file 18 — Numerical source data. [file 42255_2023_854_MOESM18_ESM.xlsx]

## Sheet: Summary
Source files: ED Figure 4
ED Fig. 4a	Bacteria 16S rRNA amplicon sequencing in Apc<min+/-> mice fed with CTRL or MR diet (feces, major phyla), ratio of F/B
ED Fig. 4a	Bacteria 16S rRNA amplicon sequencing in Apc<min+/-> mice fed with CTRL or MR diet (feces, major classes)
ED Fig. 4c	Bacteria 16S rRNA amplicon sequencing in B6 mice fed with CTRL or MR diet (feces, major phyla), ratio of F/B
ED Fig. 4d	Bacteria 16S rRNA amplicon sequencing in B6 mice fed with CTRL or MR diet (small intestine, major phyla)
ED Fig. 4e	Bacteria 16S rRNA amplicon sequencing in B6 mice fed with CTRL or MR diet (small intestine, major classes)

## Sheet: ED Fig. 4a
Bacteria 16S rRNA amplicon sequencing in Apc<min+/-> mice fed with CTRL or MR diet (feces, major phyla, with > 2% abundance ), ratio of F/B
index	SampleConditions		k__Bacteria;p__Bacteroidetes;c__Bacteroidia;o__Bacteroidales;f__Bacteroidaceae;g__Bacteroides;__	k__Bacteria;p__Bacteroidetes;c__Bacteroidia;o__Bacteroidales;f__Bacteroidaceae;g__Bacteroides;s__acidifaciens	k__Bacteria;p__Bacteroidetes;c__Bacteroidia;o__Bacteroidales;f__[Odoribacteraceae];g__Odoribacter;s__	k__Bacteria;p__Bacteroidetes;c__Bacteroidia;o__Bacteroidales;f__Rikenellaceae;g__;s__	k__Bacteria;p__Bacteroidetes;c__Bacteroidia;o__Bacteroidales;f__S24-7;g__;s__	k__Bacteria;p__Bacteroidetes;c__Bacteroidia;o__Bacteroidales;f__;g__;s__	k__Bacteria;p__Firmicutes;c__Clostridia;o__Clostridiales;f__Lachnospiraceae;__;__	k__Bacteria;p__Firmicutes;c__Clostridia;o__Clostridiales;f__Ruminococcaceae;g__Oscillospira;s__	k__Bacteria;p__Firmicutes;c__Clostridia;o__Clostridiales;__;__;__	k__Bacteria;p__Firmicutes;c__Clostridia;o__Clostridiales;f__;g__;s__	k__Bacteria;p__Firmicutes;c__Erysipelotrichi;o__Erysipelotrichales;f__Erysipelotrichaceae;g__Allobaculum;s__	k__Bacteria;p__Firmicutes;c__Erysipelotrichi;o__Erysipelotrichales;f__Erysipelotrichaceae;__;__	k__Bacteria;p__Firmicutes;c__Bacilli;o__Turicibacterales;f__Turicibacteraceae;g__Turicibacter;s__	k__Bacteria;p__Verrucomicrobia;c__Verrucomicrobiae;o__Verrucomicrobiales;f__Verrucomicrobiaceae;g__Akkermansia;s__muciniphila
		order	Bacteroidales	Bacteroidales	Bacteroidales	Bacteroidales	Bacteroidales	Bacteroidales	Clostridiales	Clostridiales	Clostridiales	Clostridiales	Erysipelotrichales	Erysipelotrichales	Turicibacterales	Verrucomicrobiales
		family	Bacteroidaceae	Bacteroidaceae	Odoribacteraceae	Rikenellaceae	S24-7		Lachnospiraceae	Ruminococcaceae			Erysipelotrichaceae	Erysipelotrichaceae	Turicibacteraceae	Verrucomicrobiaceae
			0.482434	0.983255	0.0231904	0.0765594	0.738711	0.623464	0.657909	0.688076	0.383995	0.151177	0.159277	0.133656	0.914511	0.0816197
			1.17849	1.00783	1.81119	1.53686	1.03954	0.889234	0.886772	1.11784	0.799018	1.45651	0.532556	0.236897	0.960565	5.17999
8HGA444F	C5		6.22448	8.751	8.33378	2.84033	16.5481	12.6504	2.01836	0.650798	2.09147	3.15414	10.2683	0.0178301	3.95293	10.386
8HGA461F	C5		5.57469	3.92212	11.1222	4.83558	24.8095	7.24919	4.26349	1.14417	4.00668	4.28228	3.59536	0.0334064	1.94906	0.0229669
8HGA462	C5		3.81323	3.07776	6.95824	2.09994	25.6756	4.04718	2.09153	1.29022	5.14548	0.546349	3.7656	26.1337	0.117675	1.39529
8HGA489	C5		2.92815	0.54451	16.9182	1.49458	15.7716	5.45865	9.0601	3.29417	7.10122	7.57343	5.84727	0	5.07682	1.52056
8HGA490	C5		1.10804	0.925523	20.9915	1.14925	10.8661	8.69355	5.08684	3.14631	5.72623	5.9841	11.297	0.0153076	1.72505	0.0117751
8HGA492F	C5		3.26351	4.0759	18.5075	5.3444	16.2154	2.0925	2.20855	1.05843	1.70835	5.07747	6.45158	0.0104451	1.78495	14.991
8HIA779	C5		7.59436	0.453523	4.42953	3.76953	12.1689	10.962	3.01365	8.50878	10.6019	1.46504	4.71099	0.019665	5.98552	0.0491624
8HIA781F	C5		0.928613	1.52416	9.90867	8.68555	19.226	10.9983	4.30553	2.30128	10.0052	3.25095	1.98297	0.00400461	7.10315	4.61412
8HIA790F	C5		8.17725	2.20823	3.23081	4.61237	21.1934	0.0498267	2.88542	1.61597	5.52624	0.753063	9.894	0.0407673	2.63742	17.3601
8HIA793	C5		7.27938	1.89581	10.878	6.78725	26.2446	14.9603	2.43679	1.80167	3.68437	2.32359	2.3927	0.0166822	6.53464	0.00953266
8HIA802F	C5		1.00801	1.87421	5.88479	8.79997	13.607	5.88555	2.9811	3.52842	7.41712	3.4487	2.16396	0.00919857	2.87685	23.1214
8HIA806	C5		10.2715	2.33048	5.61388	3.81167	30.3897	6.40685	5.69723	4.94255	8.13021	3.91192	0.00788466	0	1.90809	0.0202748
8LGA496	C7		7.19395	1.15756	8.93917	1.95661	23.9054	6.38983	2.93998	2.31258	3.97409	3.07865	19.6937	0.00760996	1.40023	0
8LGA499F	C7		5.48236	1.92202	4.12135	1.41468	18.0777	4.1763	3.09133	2.88175	4.57374	0.664528	21.9652	0.0166132	1.01724	0.627468
8LGA505	C7		3.75655	8.30298	5.61912	2.17537	17.9229	7.83305	1.50262	0.8213	2.02968	1.78972	1.83685	31.825	0.282813	0.0114268
8LGA538	C7		3.60423	3.34704	5.28981	3.61342	15.9199	12.6636	0.850824	1.08506	3.16677	0.35939	1.47545	23.9609	0	12.2939
8LGA539	C7		3.47275	1.59163	5.78146	1.86053	19.733	6.47916	5.15644	3.02458	8.45113	3.06697	9.20697	14.4942	4.82212	0.0121128
8LGA543F	C7		4.21964	1.41465	0.017565	2.56583	12.2279	8.76762	3.42787	3.12251	13.0291	1.00255	31.4669	0.00945805	0.0243207	0.0121604
8LIA7803F	C7		2.05418	1.32704	8.16293	4.35866	21.2999	17.6694	6.02704	2.87026	10.6743	3.7422	5.96394	0.00827464	5.37541	0.00724031
8LIA7812F	C7		4.82456	1.26548	7.23887	1.74699	16.6628	8.13813	11.3446	3.64181	6.71667	3.59841	7.89806	0.00542542	8.05675	0.00678178
8LIA782F	C7		4.12764	1.14004	5.15249	4.06535	25.6391	10.1745	4.92566	2.30593	17.9315	2.36822	4.37445	0.0129282	9.44115	0.0152788
8LIA787	C7		2.5738	5.86913	6.24335	4.88915	17.1645	0.00942291	1.01498	1.71093	2.23996	2.49034	3.47571	31.4187	0	0.0148074
8LIA794	C7		3.9376	1.38876	5.57298	3.69936	16.6555	9.91284	7.3197	3.51619	8.83297	4.12796	0.0107748	0.011972	9.32861	0.00598602
		Phylum	Bacteroidetes	Firmicutes	Firmicutes	Firmicutes	Verrucomicrobia
p-value	#DIV/0!	order	Bacteroidales	Clostridiales	Erysipelotrichales	Turicibacterales	Verrucomicrobiales (AM)
FC (HM/LM)	#DIV/0!
	av
8HGA444F	C5		55.3481	7.91477	10.2862	3.95293	10.386
8HGA461F	C5		57.5133	13.6966	3.62877	1.94906	0.0229669
8HGA462	C5		45.6719	9.07359	29.8993	0.117675	1.39529
8HGA489	C5		43.1157	27.0289	5.84727	5.07682	1.52056
8HGA490	C5		43.7339	19.9435	11.3123	1.72505	0.0117751
8HGA492F	C5		49.4992	10.0528	6.46202	1.78495	14.991
8HIA779	C5		39.3778	23.5893	4.73065	5.98552	0.0491624
8HIA781F	C5		51.2713	19.863	1.98697	7.10315	4.61412
8HIA790F	C5		39.4718	10.7807	9.93477	2.63742	17.3601
8HIA793	C5		68.0453	10.2464	2.40938	6.53464	0.00953266
8HIA802F	C5		37.0595	17.3753	2.17316	2.87685	23.1214
8HIA806	C5		58.8241	22.6819	0.00788466	1.90809	0.0202748
8LGA496	C7		49.5426	12.3053	19.7014	1.40023	0
8LGA499F	C7		35.1944	11.2114	21.9818	1.01724	0.627468
8LGA505	C7		45.61	6.14332	33.6619	0.282813	0.0114268
8LGA538	C7		44.4381	5.46204	25.4363	0	12.2939
8LGA539	C7		38.9186	19.6991	23.7012	4.82212	0.0121128
8LGA543F	C7		29.2132	20.5821	31.4764	0.0243207	0.0121604
8LIA7803F	C7		54.8722	23.3138	5.97222	5.37541	0.00724031
8LIA7812F	C7		39.8768	25.3014	7.90348	8.05675	0.00678178
8LIA782F	C7		50.2991	27.5313	4.38738	9.44115	0.0152788
8LIA787	C7		36.7494	7.45622	34.8944	0	0.0148074
8LIA794	C7		41.167	23.7968	0.0227469	9.32861	0.00598602
		TTEST	0.0712353	0.850299	0.0176221	0.91681	0.0782316
					Phylum
					Bacteroidetes	Firmicutes	Verrucomicrobia	F/B ratio
8HGA444F	C5		CTRL	1	55.3481	22.1539	10.386	0.400264
8HGA461F	C5			2	57.5133	19.2745	0.0229669	0.33513
8HGA462	C5			3	45.6719	39.0905	1.39529	0.855898
8HGA489	C5			4	43.1157	37.953	1.52056	0.88026
8HGA490	C5			5	43.7339	32.9809	0.0117751	0.754126
8HGA492F	C5			6	49.4992	18.2998	14.991	0.369698
8HIA779	C5			7	39.3778	34.3055	0.0491624	0.871188
8HIA781F	C5			8	51.2713	28.9531	4.61412	0.564704
8HIA790F	C5			9	39.4718	23.3529	17.3601	0.591634
8HIA793	C5			10	68.0453	19.1904	0.00953266	0.282024
8HIA802F	C5			11	37.0595	22.4254	23.1214	0.605117
8HIA806	C5			12	58.8241	24.5979	0.0202748	0.41816
8LGA496	C7		MR	1	49.5426	33.4069	0	0.674307
8LGA499F	C7			2	35.1944	34.2104	0.627468	0.972041
8LGA505	C7			3	45.61	40.088	0.0114268	0.87893
8LGA538	C7			4	44.4381	30.8984	12.2939	0.695313
8LGA539	C7			5	38.9186	48.2224	0.0121128	1.23906
8LGA543F	C7			6	29.2132	52.0828	0.0121604	1.78285
8LIA7803F	C7			7	54.8722	34.6614	0.00724031	0.631675
8LIA7812F	C7			8	39.8768	41.2617	0.00678178	1.03473
8LIA782F	C7			9	50.2991	41.3598	0.0152788	0.822277
8LIA787	C7			10	36.7494	42.3506	0.0148074	1.15242
8LIA794	C7			11	41.167	33.1482	0.00598602	0.805211
				TTEST	0.0712353	0.000433766	0.0782316	0.00399505

## Sheet: ED Fig. 4b
Bacteria 16S rRNA amplicon sequencing in Apc<min+/-> mice fed with CTRL or MR diet (feces, major classes)
	index	k__Bacteria;__;__;__;__;__;__	k__Bacteria;p__Actinobacteria;c__Actinobacteria;o__Actinomycetales;f__Corynebacteriaceae;g__Corynebacterium;s__stationis	k__Bacteria;p__Actinobacteria;c__Actinobacteria;o__Bifidobacteriales;f__Bifidobacteriaceae;g__Bifidobacterium;__	k__Bacteria;p__Actinobacteria;c__Coriobacteriia;o__Coriobacteriales;f__Coriobacteriaceae;__;__	k__Bacteria;p__Actinobacteria;c__Coriobacteriia;o__Coriobacteriales;f__Coriobacteriaceae;g__;s__	k__Bacteria;p__Actinobacteria;c__Coriobacteriia;o__Coriobacteriales;f__Coriobacteriaceae;g__Adlercreutzia;s__	k__Bacteria;p__Bacteroidetes;c__Bacteroidia;o__Bacteroidales;__;__;__	k__Bacteria;p__Bacteroidetes;c__Bacteroidia;o__Bacteroidales;f__;g__;s__	k__Bacteria;p__Bacteroidetes;c__Bacteroidia;o__Bacteroidales;f__Bacteroidaceae;g__Bacteroides;__	k__Bacteria;p__Bacteroidetes;c__Bacteroidia;o__Bacteroidales;f__Bacteroidaceae;g__Bacteroides;s__acidifaciens	k__Bacteria;p__Bacteroidetes;c__Bacteroidia;o__Bacteroidales;f__Bacteroidaceae;g__Bacteroides;s__ovatus	k__Bacteria;p__Bacteroidetes;c__Bacteroidia;o__Bacteroidales;f__Porphyromonadaceae;g__Parabacteroides;__	k__Bacteria;p__Bacteroidetes;c__Bacteroidia;o__Bacteroidales;f__Prevotellaceae;g__Prevotella;s__	k__Bacteria;p__Bacteroidetes;c__Bacteroidia;o__Bacteroidales;f__Rikenellaceae;g__;s__	k__Bacteria;p__Bacteroidetes;c__Bacteroidia;o__Bacteroidales;f__Rikenellaceae;g__Rikenella;s__	k__Bacteria;p__Bacteroidetes;c__Bacteroidia;o__Bacteroidales;f__S24-7;g__;s__	k__Bacteria;p__Bacteroidetes;c__Bacteroidia;o__Bacteroidales;f__[Odoribacteraceae];g__Odoribacter;s__	k__Bacteria;p__Cyanobacteria;c__4C0d-2;o__YS2;f__;g__;s__	k__Bacteria;p__Firmicutes;c__Bacilli;o__Lactobacillales;f__Enterococcaceae;g__Enterococcus;__	k__Bacteria;p__Firmicutes;c__Bacilli;o__Lactobacillales;f__Lactobacillaceae;g__Lactobacillus;__	k__Bacteria;p__Firmicutes;c__Bacilli;o__Lactobacillales;f__Lactobacillaceae;g__Lactobacillus;s__	k__Bacteria;p__Firmicutes;c__Bacilli;o__Lactobacillales;f__Streptococcaceae;g__Streptococcus;s__	k__Bacteria;p__Firmicutes;c__Bacilli;o__Turicibacterales;f__Turicibacteraceae;g__Turicibacter;s__	k__Bacteria;p__Firmicutes;c__Clostridia;o__Clostridiales;__;__;__	k__Bacteria;p__Firmicutes;c__Clostridia;o__Clostridiales;f__;g__;s__	k__Bacteria;p__Firmicutes;c__Clostridia;o__Clostridiales;f__Christensenellaceae;g__;s__	k__Bacteria;p__Firmicutes;c__Clostridia;o__Clostridiales;f__Clostridiaceae;__;__	k__Bacteria;p__Firmicutes;c__Clostridia;o__Clostridiales;f__Clostridiaceae;g__Candidatus Arthromitus;s__	k__Bacteria;p__Firmicutes;c__Clostridia;o__Clostridiales;f__Clostridiaceae;g__Clostridium;__	k__Bacteria;p__Firmicutes;c__Clostridia;o__Clostridiales;f__Clostridiaceae;g__Clostridium;s__	k__Bacteria;p__Firmicutes;c__Clostridia;o__Clostridiales;f__Dehalobacteriaceae;g__Dehalobacterium;s__	k__Bacteria;p__Firmicutes;c__Clostridia;o__Clostridiales;f__Lachnospiraceae;__;__	k__Bacteria;p__Firmicutes;c__Clostridia;o__Clostridiales;f__Lachnospiraceae;g__;s__	k__Bacteria;p__Firmicutes;c__Clostridia;o__Clostridiales;f__Lachnospiraceae;g__Blautia;__	k__Bacteria;p__Firmicutes;c__Clostridia;o__Clostridiales;f__Lachnospiraceae;g__Coprococcus;s__	k__Bacteria;p__Firmicutes;c__Clostridia;o__Clostridiales;f__Lachnospiraceae;g__Dorea;__	k__Bacteria;p__Firmicutes;c__Clostridia;o__Clostridiales;f__Lachnospiraceae;g__Dorea;s__	k__Bacteria;p__Firmicutes;c__Clostridia;o__Clostridiales;f__Lachnospiraceae;g__[Ruminococcus];s__gnavus	k__Bacteria;p__Firmicutes;c__Clostridia;o__Clostridiales;f__Peptococcaceae;g__;s__	k__Bacteria;p__Firmicutes;c__Clostridia;o__Clostridiales;f__Peptostreptococcaceae;__;__	k__Bacteria;p__Firmicutes;c__Clostridia;o__Clostridiales;f__Ruminococcaceae;__;__	k__Bacteria;p__Firmicutes;c__Clostridia;o__Clostridiales;f__Ruminococcaceae;g__;s__	k__Bacteria;p__Firmicutes;c__Clostridia;o__Clostridiales;f__Ruminococcaceae;g__Clostridium;__	k__Bacteria;p__Firmicutes;c__Clostridia;o__Clostridiales;f__Ruminococcaceae;g__Clostridium;s__methylpentosum	k__Bacteria;p__Firmicutes;c__Clostridia;o__Clostridiales;f__Ruminococcaceae;g__Oscillospira;__	k__Bacteria;p__Firmicutes;c__Clostridia;o__Clostridiales;f__Ruminococcaceae;g__Oscillospira;s__	k__Bacteria;p__Firmicutes;c__Clostridia;o__Clostridiales;f__Ruminococcaceae;g__Ruminococcus;s__	k__Bacteria;p__Firmicutes;c__Clostridia;o__Clostridiales;f__[Mogibacteriaceae];__;__
CTRL	1	1.67068	0	0	0	0	0.358385	0	12.6504	6.22448	8.751	0.14799	1.6261	0	2.84033	0	16.5481	8.33378	0.105197	0.0392262	0.74708	0.00534902	0.0213961	3.95293	2.09147	3.15414	0	0	0	0.886155	0	0.0534902	2.01836	0.0338772	0.0124811	0.103414	0.010698	0	0.552732	0	1.14113	0.461799	0.230008	0	0	0	0.650798	0.0178301	0.00713203
	2	6.24595	0	0.0177472	0	0.0135714	0.601315	0.0041758	7.24919	5.57469	3.92212	0.220274	0.633678	0	4.83558	1.66092	24.8095	11.1222	0.589832	0.100219	1.0951	0	0.0104395	1.94906	4.00668	4.28228	0	0	0.0501096	0.674392	0.0062637	0.210878	4.26349	0	0.00730765	0.0709886	0.0313185	0	0.348679	0.0041758	0.700491	0.776699	0.192087	0.0574173	0	0	1.14417	0.135714	0.0323625
	3	1.36167	0	0	0.0252161	0	1.10531	0	4.04718	3.81323	3.07776	0	0.308197	0	2.09994	0.0966617	25.6756	6.95824	0.106468	0	0.0546349	0	0.00700447	0.117675	5.14548	0.546349	0	0	0.0630402	0.012608	0	0.182116	2.09153	0	0	0.0910581	0.0238152	0	0.45389	0.0308197	0.0322206	0.650015	0.449687	0	0	0	1.29022	0.184918	0.0140089
	4	1.73181	0	0	0	0	0.527564	0.0282422	5.45865	2.92815	0.54451	0	0.114099	0.0146859	1.49458	2.47176	15.7716	16.9182	0.120877	0.032761	0.208992	0.00903751	0.0158156	5.07682	7.10122	7.57343	0.00225938	0.260958	0.0734297	3.64324	0.0158156	0.18075	9.0601	0.0124266	0	0.0937641	0.0124266	0.00564844	0.83371	0.114099	0.708315	1.24492	0.729779	0.050836	0.167194	0.0305016	3.29417	0.279033	0.0406688
	5	0.0388578	0	2.48926	0	0.485134	0.542832	0	8.69355	1.10804	0.925523	0.057698	0.0612305	0.00353253	1.14925	1.26818	10.8661	20.9915	0.0471004	0	0.213129	0	0.0141301	1.72505	5.72623	5.9841	0	0.324993	0.109508	4.29084	0	0.26494	5.08684	0.0788931	0	0.0953783	0	0.0270827	1.38004	0.120106	1.0209	1.90992	1.29762	0	0.251987	0.33559	3.14631	0.385046	0.0612305
	6	1.1861	0	0.221668	0.0174085	0.00696338	0.619741	0.00580282	2.0925	3.26351	4.0759	0.0963268	0.447978	0.00696338	5.3444	5.05194	16.2154	18.5075	1.63059	0	0.276214	0	0.0104451	1.78495	1.70835	5.07747	0	0	0.0232113	0.347009	0.00696338	0.107932	2.20855	0.0150873	0	0.113735	0	0	0.136947	0	0.572158	0.500203	0.0998085	0	0	0.0116056	1.05843	0.170603	0.0127662
	7	0.883694	0	0.00368718	0	0	0.265477	0	10.962	7.59436	0.453523	0	0.618217	0	3.76953	0	12.1689	4.42953	0.0110615	0.401903	0.613301	0	0.0245812	5.98552	10.6019	1.46504	0.00245812	0.136426	0.00860342	1.79934	0	0.449836	3.01365	0	0	0.385925	0.131509	0	2.65723	0.449836	1.47364	3.92316	0.0184359	0	0	0	8.50878	0.696877	0.0688274
	8	1.17896	0	0.0527465	0.00572088	0.000343253	0.718542	0.00972549	10.9983	0.928613	1.52416	0	1.49898	0	8.68555	0	19.226	9.90867	0.109612	0.0427922	1.43388	0.00137301	0.0723119	7.10315	10.0052	3.25095	0.00217393	0.0630441	0	0.939711	0	0.21213	4.30553	0.0121283	0.0130436	0.205952	0.0279179	0.00560646	1.192	0.0127003	0.946004	0.578152	0.318195	0.00697947	0.0723119	0.220139	2.30128	0.207782	0.0286044
	9	0.0169864	0	0.588861	0	0.0101918	0.92406	0	0.0498267	8.17725	2.20823	0	0.533373	0.0147215	4.61237	0.00679456	21.1934	3.23081	0.309152	0	0.571875	0.413335	0.0351052	2.63742	5.52624	0.753063	0.00339728	0.335198	0	5.46509	0	0.528843	2.88542	0	0.0192512	0.015854	0.0147215	0	1.21283	0	1.38835	0.61604	0.00679456	0	0.0192512	0	1.61597	0.275179	0.0305755
	10	1.45611	0	0	0	0	0.581492	0.0131074	14.9603	7.27938	1.89581	0	0.840066	0	6.78725	0	26.2446	10.878	0.208527	0.0238317	2.78711	0	0.00357475	6.53464	3.68437	2.32359	0.00357475	0	0.266915	0.0583876	0	0.156097	2.43679	0.00953266	0	0.0750697	0.0190653	0	0.425395	0.104859	0.518338	0.686352	0.274064	0	0.0381306	0.0202569	1.80167	0.160864	0.0131074
	11	0.817907	0	0.0298954	0.015331	0.00843203	0.4285	0.00996512	5.88555	1.00801	1.87421	0	1.68794	0	8.79997	0	13.607	5.88479	0.376375	0	1.517	0.00689893	0.0344947	2.87685	7.41712	3.4487	0	0.0804875	0.0107317	1.04557	0	0.55728	2.9811	0.00766548	0.0183971	0.141811	0	0	0.916025	0.0390939	0.808708	0.75505	0.0521253	0.0130313	0.0467594	0.0413936	3.52842	0.179372	0.00843203
	12	0.0596981	0	0	0	0	0.405497	0	6.40685	10.2715	2.33048	0	1.58482	0.00901104	3.81167	0	30.3897	5.61388	0.0675828	0.103627	1.4474	0.0123902	0.0518135	1.90809	8.13021	3.91192	0	0.149809	0	1.94413	0.0360442	0.0923631	5.69723	0	0	0.207254	0.0315386	0	0.82451	0.0743411	0.532778	0.977698	0.215139	0	0.229781	0.981077	4.94255	0.346925	0.0777202
MR	1	1.33005	0.0634164	5.22466	0	0.286642	0.510713	0	6.38983	7.19395	1.15756	0.21477	0.340757	0.0194477	1.95661	0.678978	23.9054	8.93917	0	0	0.451525	0	0	1.40023	3.97409	3.07865	0.00253665	0	0.519169	0.666295	0.0329765	0.186021	2.93998	0.0101466	0.00253665	0.112458	0.0186021	0	0.614716	0.0236754	0	0.886138	0.560601	0.0304399	0.0211388	0.608797	2.31258	0.141207	0.0279032
	2	1.76356	0.138017	8.67976	0	1.02874	0.71309	0.00638969	4.1763	5.48236	1.92202	0.112459	0.531623	0.00638969	1.41468	0.0293926	18.0777	4.12135	0.0881778	0	4.90217	1.89391	0.0127794	1.01724	4.57374	0.664528	0	0	0.761652	4.14436	0.0127794	0.281147	3.09133	0	0	0.20447	0	0	0.332264	0	0	0.888168	0.474115	0.0293926	0	0	2.88175	0.198081	0.0281147
	3	0.966991	0.635614	0.867007	0	0.314236	0.91557	0	7.83305	3.75655	8.30298	0	0.108554	0	2.17537	1.47263	17.9229	5.61912	0.119981	0.0171402	0.0299953	0	0	0.282813	2.02968	1.78972	0	0	0.1814	0.925569	0.00714173	0.0771307	1.50262	0.0228536	0	0.0571339	0	0	0.20711	0	0	0.31995	0.384225	0.0385654	0	0	0.8213	0.0142835	0.00714173
	4	1.33652	0.043632	2.67992	0	0	0.357094	0.0229642	12.6636	3.60423	3.34704	0	0.915124	0	3.61342	0	15.9199	5.28981	0.554586	0	0.0884123	0	0.00918569	0	3.16677	0.35939	0	0	0.148119	0	0.00229642	0.199789	0.850824	0	0	0.105635	0	0	0.215864	0	0	0.393836	0.165342	0	0	0	1.08506	0.150416	0.0114821
	5	0.247102	0	0	0	0	0.322202	0	6.47916	3.47275	1.59163	0.307666	0.45302	0.00363385	1.86053	0	19.733	5.78146	0.033916	0.225299	0.107804	0	0.0218031	4.82212	8.45113	3.06697	0	1.91262	0.0666206	2.29781	0	0.278595	5.15644	0	0	0.445753	0.0399724	0	1.01506	0.0581416	0.381555	1.35785	0.255581	0	0	0	3.02458	0.308878	0.0399724
	6	2.07942	0.054046	3.21304	0	1.96998	0.217535	0	8.76762	4.21964	1.41465	0	0.566132	0	2.56583	0	12.2279	0.017565	0	0	0.399941	1.00931	0.0081069	0.0243207	13.0291	1.00255	0.0081069	0.249963	0.197268	0.27023	0.00945805	0.275635	3.42787	0	0	0.114848	0	0	0.245909	0.0216184	0	1.30791	0.42291	0	0	0	3.12251	0.367513	0.0297253
	7	0.0661971	0	0.0558538	0	0.306162	0.484066	0.00930896	17.6694	2.05418	1.32704	0	0.564744	0	4.35866	0	21.2999	8.16293	0.0858493	0.00620598	0.440624	0	0.0258582	5.37541	10.6743	3.7422	0.00517165	0	0	0.127223	0	0.23169	6.02704	0.0237896	0.00517165	0.0496478	0.0455105	0	0.942274	0.0393045	0.223415	1.0033	0.588533	0	0.153081	1.26085	2.87026	0.481997	0.012412
	8	0.0542542	0	1.23835	0	0.815169	0.0745995	0.0311962	8.13813	4.82456	1.26548	0	0.588658	0	1.74699	0	16.6628	7.23887	0.0298398	0	6.1687	0	0.0203453	8.05675	6.71667	3.59841	0	0	0	0.272627	0.0393343	0.187177	11.3446	0.0339089	0	0.151912	0.023058	0	1.18817	0.0569669	0	1.07559	0.173613	0	0.385205	0.884344	3.64181	0.481506	0.138348
	9	0.155139	0	0.144561	0	0.304401	0.223306	0	10.1745	4.12764	1.14004	0	1.13769	0	4.06535	0	25.6391	5.15249	0.0282071	0	0.190398	0	0.0293824	9.44115	17.9315	2.36822	0	0.0799201	0	0.920256	0	0.27972	4.92566	0	0	0.0411353	0.0340836	0.0141035	0.550038	0.0376094	0.229183	1.09655	0.152788	0.0270318	0.0528883	1.07657	2.30593	0.145737	0.0293824
	10	0.0901907	0	2.96418	0.010769	0.28538	3.08668	0	0.00942291	2.5738	5.86913	0	2.349	0	4.88915	0	17.1645	6.24335	0.118459	0	0.0430762	0	0	0	2.23996	2.49034	0	0	0.00673065	0.603066	0.0134613	0.111729	1.01498	0	0.0174997	0.580182	0.0323071	0	0.460377	0	0	0.868254	0.00807678	0	0	0	1.71093	0.234227	0.0282687
	11	4.67268	0	0.0838042	0	0.0502825	0.632123	0	9.91284	3.9376	1.38876	0	0.380711	0	3.69936	0	16.6555	5.57298	0.0502825	0.0239441	0.411838	0	0.0287329	9.32861	8.83297	4.12796	0.00478881	0	0.00359161	7.24907	0	0.256202	7.3197	0.0299301	0	0.277751	0.0155636	0.00718322	0.797337	0.228666	1.34566	1.82454	0.459726	0	0	0.466909	3.51619	0.396274	0.0838042
[truncated: 19 more columns]

## Sheet: ED Fig. 4c
Bacteria 16S rRNA amplicon sequencing in B6 mice fed with CTRL or MR diet (feces, major phyla with > 2% abundance), ratio of F/B
					Phylum
					Bacteroidetes	Firmicutes	Verrucomicrobia	Actinobacteriota	F/B ratio
2-90738	high		CTRL	1	14.8361	22.0803	62.7379	0.335411	1.48827
2-90737	high			2	18.5074	26.5258	54.4952	0.451872	1.43326
2-90736	high			3	17.0754	28.2691	53.5052	0.945005	1.65555
2-90735	high			4	19.4825	30.4534	49.0639	0.899981	1.56312
2-90742	high			5	34.5866	33.8571	30.6094	0.918044	0.978909
2-90743	high			6	33.2353	37.1336	28.5666	1.02637	1.11729
2-90734	high			7	13.3006	39.5431	46.7295	0.37556	2.97304
2-90741	high			8	24.3375	43.2816	30.9639	1.33218	1.77839
2-90739	high			9	24.3674	48.0461	25.502	1.86462	1.97174
2-90740	high			10	23.219	50.8547	24.4171	1.42898	2.19022
2-90724	low		MR	1	27.632	45.4649	24.23	2.62581	1.64537
2-90725	low			2	23.3791	42.6787	27.6818	6.1636	1.82551
2-90726	low			3	26.1312	43.9981	25.9657	3.87471	1.68374
2-90727	low			4	25.577	36.7852	34.9869	2.58747	1.43821
2-90728	low			5	24.8072	61.3464	12.5445	1.15626	2.47293
2-90729	low			6	28.6628	45.315	22.321	3.60832	1.58097
2-90730	low			7	27.0798	36.66	34.7949	1.30628	1.35377
2-90731	low			8	26.4257	31.2796	38.8348	3.40809	1.18368
2-90732	low			9	25.5926	41.7163	31.1738	1.49034	1.63001
2-90733	low			10	19.1189	40.4772	36.648	3.13092	2.11713
				TTEST	0.22047	0.111627	0.0376933		0.920732

## Sheet: ED Fig. 4d
Bacteria 16S rRNA amplicon sequencing in B6 mice fed with CTRL or MR diet (small intestine, major phyla with >2% abundance)
					Phylum
					Bacteroidetes	Firmicutes	Actinobacteriota	unassigned	F/B ratio
SHA2290A2PA1	high		CTRL	1	2.50997	85.9928	1.90288	5.19051	34.2606
SHA2290A3PA1	high			2	3.01697	87.2115	3.10904	3.23029	28.907
SHA2290A4PA1	high			3	1.56565	86.2523	2.88074	5.27328	55.0906
SHA2290A5PA1	high			4	4.1106	82.9854	1.99482	6.51595	20.1881
SHA2290A6PA1	high			5	1.78173	72.6714	4.90835	13.2105	40.7871
SHA2290A7PA1	high			6	3.03115	77.3749	5.09337	9.03157	25.5266
SHA2290A8PA1	high			7	2.89729	77.87	4.68972	9.17489	26.8768
SHA2290A9PA1	high			8	1.50157	77.138	2.85477	12.2277	51.3716
SHA2290A10PA1	high			9	2.01451	82.7091	5.99869	6.31714	41.0566
SHA2290A1PA1	high			10	4.17233	85.8642	1.07709	4.31274	20.5794
SHA2290A11PA1	low		MR	1	4.31148	64.3254	27.6722	1.77092	14.9196
SHA2290A12PA1	low			2	3.99987	63.242	25.4203	3.26726	15.811
SHA2290A13PA1	low			3	2.02663	67.3005	23.8612	3.36466	33.2081
SHA2290A14PA1	low			4	1.87663	68.6884	17.3498	7.10385	36.6019
SHA2290A15PA1	low			5	1.29873	69.6631	19.2144	6.08513	53.6396
SHA2290A16PA1	low			6	2.73759	74.8047	13.4972	5.48627	27.325
SHA2290A17PA1	low			7	1.36418	63.1802	8.48657	18.0088	46.3136
SHA2290A18PA1	low			8	1.1666	79.4189	9.77857	6.23036	68.0775
SHA2290A19PA1	low			9	1.31383	71.2185	2.58048	16.1303	54.2069
SHA2290A20PA1	low			10	1.10469	75.1238	7.16437	10.342	68.0044
				TTEST	0.279666	8.24785e-05	0.00148731		0.328212

## Sheet: ED Fig. 4e
Bacteria 16S rRNA amplicon sequencing in B6 mice fed with CTRL or MR diet (small intestine, major classes)
level_0	d__Bacteria;p__Firmicutes;c__Bacilli	d__Bacteria;__;__	d__Bacteria;p__Firmicutes;c__Clostridia	Unassigned;__;__	d__Bacteria;p__Actinobacteriota;c__Actinobacteria	d__Bacteria;p__Bacteroidota;c__Bacteroidia	d__Bacteria;p__Proteobacteria;c__Gammaproteobacteria	d__Eukaryota;__;__	d__Bacteria;p__Verrucomicrobiota;c__Verrucomicrobiae	d__Bacteria;p__Actinobacteriota;c__Coriobacteriia	d__Eukaryota;p__Vertebrata;__	d__Bacteria;p__Proteobacteria;c__Alphaproteobacteria	d__Bacteria;p__Bdellovibrionota;c__Oligoflexia	d__Bacteria;p__Cyanobacteria;c__Cyanobacteriia	d__Bacteria;p__Verrucomicrobiota;c__Chlamydiae	d__Bacteria;p__Patescibacteria;c__Saccharimonadia	d__Bacteria;p__Cyanobacteria;c__Vampirivibrionia	d__Bacteria;p__Actinobacteriota;c__Acidimicrobiia	d__Bacteria;p__Dependentiae;c__Babeliae	d__Bacteria;p__Acidobacteriota;c__Acidobacteriae	d__Bacteria;p__Bdellovibrionota;c__Bdellovibrionia	d__Bacteria;p__Chloroflexi;c__Anaerolineae	d__Bacteria;p__Gemmatimonadota;c__Gemmatimonadetes	d__Bacteria;p__Myxococcota;c__Polyangia	d__Bacteria;p__Deinococcota;c__Deinococci	d__Bacteria;p__Patescibacteria;c__Gracilibacteria	d__Bacteria;p__Patescibacteria;__	d__Bacteria;p__Bacteroidota;c__Kapabacteria	d__Bacteria;p__Firmicutes;__	d__Bacteria;p__Actinobacteriota;c__Thermoleophilia	d__Bacteria;p__Proteobacteria;__	d__Bacteria;p__Chloroflexi;c__Chloroflexia	d__Bacteria;p__Campilobacterota;c__Campylobacteria	d__Bacteria;p__Patescibacteria;c__ABY1	d__Bacteria;p__Fibrobacterota;c__Fibrobacteria	d__Bacteria;p__Acidobacteriota;c__Blastocatellia	d__Bacteria;p__Elusimicrobiota;c__Lineage_IIa	d__Bacteria;p__Myxococcota;c__Myxococcia	d__Bacteria;p__Nitrospirota;c__Nitrospiria	d__Bacteria;p__Spirochaetota;c__Spirochaetia	d__Bacteria;p__Spirochaetota;c__Leptospirae	d__Bacteria;p__Planctomycetota;c__Planctomycetes	d__Bacteria;p__Elusimicrobiota;c__Elusimicrobia	d__Bacteria;p__Patescibacteria;c__Microgenomatia	d__Eukaryota;p__Ciliophora;c__Intramacronucleata	d__Bacteria;p__Planctomycetota;c__Phycisphaerae	d__Eukaryota;p__Rotifera;c__Monogononta	d__Bacteria;p__Firmicutes;c__Thermoanaerobacteria	d__Bacteria;p__Acidobacteriota;c__Holophagae
% of total
SHA2290A11PA1	58.9077	1.77092	5.41779	1.26656	27.0913	4.31148	0.278116	0.0679478	0.140254	0.578368	0.0630761	0.0402559	0.0223074	0.0207689	0.00076922	0.00393157	0.00128203	0.00256407	0.00205125	0.00128203	0.00282047	0.00128203	0	0.000427345	0.00153844	0.00102563	0	0	0	0	0	0	0	0	0	0	0	0	0	0.000940158	0.00076922	0.00119656	0	0	0	0	0	0	0
SHA2290A12PA1	58.7943	3.26726	4.43468	2.60309	25.0722	3.99987	0.801963	0.108858	0.122943	0.341577	0.139172	0.139785	0.054046	0.0270996	0.00719593	0.0130139	0.00688972	0.00444004	0.00551178	0.0111767	0	0	0.00275589	0	0	0.0094925	0	0	0	0	0	0	0	0.00244968	0	0	0	0.00290899	0	0.00214347	0	0.0030621	0	0	0	0	0	0.0130139	0.00535867
SHA2290A13PA1	64.8586	3.36466	2.44133	2.73052	23.6081	2.02663	0.286128	0.103093	0.0595554	0.249434	0.0929005	0.0955216	0.0361118	0.0101928	0.0144156	0.0011649	0	0.00305785	0.000436836	0.00247541	0.000728061	0	0	0.000728061	0	0.00232979	0	0	0	0.000582448	0	0	0.000873673	0	0	0	0	0	0	0.00495081	0	0	0	0	0	0.000728061	0	0	0
SHA2290A14PA1	66.41	7.10385	2.27842	4.18737	17.0762	1.87663	0.282581	0.145958	0.135187	0.271091	0.0775572	0.0782754	0.0362652	0.0147215	0.00843794	0.00215437	0.00125671	0.00251343	0.00287249	0.00107718	0	0.00179531	0	0	0	0.000359061	0	0	0	0	0	0	0.00215437	0	0	0.000538592	0	0	0	0	0	0.00125671	0	0	0	0	0	0	0
SHA2290A15PA1	67.6526	6.08513	2.01047	3.36372	19.0324	1.29873	0.0713324	0.139336	0.0932077	0.181977	0.0421654	0.0115717	0.00586511	0.00792583	0.00158517	0.000634066	0	0	0	0	0	0	0	0.00047555	0	0	0	0	0	0	0	0	0	0	0	0	0	0	0	0	0	0	0.000792583	0	0	0	0	0	0
SHA2290A16PA1	68.5326	5.48627	6.27207	3.04004	13.2185	2.73759	0.0840244	0.124974	0.153999	0.278787	0.0320753	0.0163612	0.0033277	0.013773	0.000924361	0	0	0	0.0010168	0.000277308	0.000369745	0	0	0.000831925	0	0	0	0	0	0	0.000924361	0	0	0	0	0	0	0	0	0	0	0	0	0	0	0	0	0	0
SHA2290A17PA1	59.7203	18.0088	3.45988	8.06435	8.38638	1.36418	0.294394	0.361082	0.0228117	0.0982341	0.117244	0.0532273	0.0175712	0.00842594	0.00462399	0.000924798	0.000616532	0.000513777	0	0.00431573	0.000924798	0.000411022	0.0018496	0.00102755	0.0027744	0	0	0	0	0.00143858	0	0	0	0	0	0.00133582	0	0	0	0	0	0	0	0	0	0	0	0	0
SHA2290A18PA1	74.1617	6.23036	5.25719	3.04443	9.67105	1.1666	0.0707453	0.136578	0.0896949	0.107522	0.0388818	0.0171248	0.00407066	0.000982573	0.000701838	0.000701838	0	0	0	0.000842206	0	0	0	0.00056147	0	0	0	0	0	0	0	0	0	0	0	0	0	0	0	0	0	0	0.000280735	0	0	0	0	0	0
SHA2290A19PA1	57.8544	16.1303	13.3641	7.99431	2.51313	1.31383	0.186736	0.37681	0.0270016	0.0673524	0.109979	0.0347381	0.0122873	0.00591609	0.00333728	0.000455084	0.000910168	0	0.000606779	0	0.000910168	0.000910168	0	0	0	0.00106186	0	0	0	0	0	0.000303389	0	0	0	0	0	0	0	0	0	0	0	0	0	0	0	0	0
SHA2290A20PA1	64.7043	10.342	10.4195	5.57267	7.03536	1.10469	0.122092	0.312664	0.136018	0.129003	0.0616742	0.031413	0.0131935	0.00502608	0.00586376	0.00041884	0.0020942	0	0	0.000837681	0	0	0	0.00031413	0	0	0	0	0	0	0	0	0	0	0.00031413	0	0	0	0	0	0	0	0	0	0	0	0	0	0
SHA2290A2PA1	79.2083	5.19051	6.78386	3.36718	1.80474	2.50997	0.484102	0.155288	0.0717381	0.0882396	0.129754	0.0811179	0.0378666	0.0114642	0.0255339	0.0067743	0.0031266	0.0085113	0	0.0074691	0	0.0059058	0.0095535	0	0.0020844	0	0.0005211	0	0.0006948	0.0013896	0	0	0	0.0020844	0	0	0.0012159	0	0.0010422	0	0	0	0	0	0	0	0	0	0
SHA2290A3PA1	81.5393	3.23029	5.67222	2.50585	3.01265	3.01697	0.342687	0.0720379	0.242494	0.0951204	0.0753354	0.11592	0.0350043	0.0119218	0.00862425	0.0103998	0.00152193	0.00126827	0.00126827	0	0	0.000507309	0	0.00126827	0	0.00228289	0.00177558	0	0	0	0	0.00101462	0.00228289	0	0	0	0	0	0	0	0	0	0	0	0	0	0	0	0
SHA2290A4PA1	79.5964	5.27328	6.65588	3.3967	2.77909	1.56237	0.247664	0.11766	0.0883413	0.101072	0.0750322	0.0651951	0.0160094	0.00482212	0.00790828	0.00192885	0.000771539	0	0	0	0.00115731	0	0	0	0.00192885	0	0	0.00327904	0	0.000578655	0	0	0	0	0	0.000771539	0	0.00115731	0	0	0	0.000964424	0	0	0	0	0	0	0
SHA2290A5PA1	79.6074	6.51595	3.37796	3.7215	1.8205	4.1106	0.0911301	0.126503	0.359874	0.174316	0.0451154	0.035223	0.00719448	0.00164874	0.00284782	0.00149885	0.00029977	0	0	0	0	0	0	0	0	0	0	0	0	0	0	0	0	0	0	0	0	0	0	0	0.000449655	0	0	0	0	0	0	0	0
SHA2290A6PA1	72.2052	13.2105	0.466244	6.68532	4.86446	1.78173	0.239569	0.281194	0.0389102	0.0438871	0.0742009	0.0470542	0.0248845	0.0140258	0.00656045	0.00475067	0	0	0	0	0.00158356	0	0	0.00294089	0	0.00180978	0	0	0	0	0	0.00180978	0	0	0.00180978	0	0	0	0	0	0	0	0.000904889	0	0.000678667	0	0	0	0
SHA2290A7PA1	73.2304	9.03157	4.14448	4.66474	4.98686	3.03115	0.29891	0.207868	0.145786	0.105719	0.0515704	0.0497853	0.0275703	0.0103141	0.00515704	0.00158678	0	0.000793391	0.00119009	0	0	0	0	0.00178513	0	0.000991739	0	0	0	0	0	0	0	0	0	0.000793391	0	0	0	0.000991739	0	0	0	0	0	0	0	0	0
SHA2290A8PA1	76.2502	9.17489	1.61981	4.83331	4.61846	2.89729	0.0907961	0.227254	0.0733759	0.0702086	0.0551639	0.0266582	0.0081822	0.0401192	0.00607067	0	0.00184759	0	0.00211154	0	0	0	0	0	0	0.00184759	0	0	0	0.00105577	0	0	0	0	0	0	0	0	0	0	0.000527884	0	0	0.000791826	0	0	0	0	0
SHA2290A9PA1	73.7806	12.2277	3.35736	5.76703	2.77701	1.50157	0.0966061	0.279323	0.0407893	0.077762	0.0620188	0.0166974	0.00715601	0.00453214	0.0014312	0	0	0	0.0014312	0.000954135	0	0	0	0	0	0	0	0	0	0	0	0	0	0	0	0	0	0	0	0	0	0	0	0	0	0	0	0	0
SHA2290A10PA1	81.0368	6.31714	1.67229	2.6791	5.92495	2.01451	0.0472551	0.104142	0.0698292	0.0737421	0.0364196	0.0138455	0.00451482	0.00210692	0.000601976	0	0	0	0	0	0	0	0	0	0.00210692	0	0	0	0	0	0	0	0	0	0	0	0	0	0	0	0	0	0	0	0	0.000601976	0	0	0
SHA2290A1PA1	73.5366	4.31274	12.325	3.023	0.98947	4.17233	0.707002	0.15443	0.124721	0.0796282	0.127586	0.249441	0.0844541	0.0384568	0.00784217	0.00904865	0.0140254	0.00799298	0.00633406	0.0027146	0.00799298	0.00331784	0	0.00346865	0.00211135	0	0.00437352	0	0.00256379	0	0.00286541	0	0	0	0	0	0	0	0	0	0	0	0	0	0	0	0.000452433	0	0
level_0	Bacilli	Unassigned Bacteria	Clostridia	Unassigned	Actinobacteria	Bacteroidia	Gammaproteobacteria	Eukaryota	Verrucomicrobiae	Coriobacteriia	d__Eukaryota;p__Vertebrata;__	d__Bacteria;p__Proteobacteria;c__Alphaproteobacteria	d__Bacteria;p__Bdellovibrionota;c__Oligoflexia	d__Bacteria;p__Cyanobacteria;c__Cyanobacteriia	d__Bacteria;p__Verrucomicrobiota;c__Chlamydiae	d__Bacteria;p__Patescibacteria;c__Saccharimonadia	d__Bacteria;p__Cyanobacteria;c__Vampirivibrionia	d__Bacteria;p__Actinobacteriota;c__Acidimicrobiia	d__Bacteria;p__Dependentiae;c__Babeliae	d__Bacteria;p__Acidobacteriota;c__Acidobacteriae	d__Bacteria;p__Bdellovibrionota;c__Bdellovibrionia	d__Bacteria;p__Chloroflexi;c__Anaerolineae	d__Bacteria;p__Gemmatimonadota;c__Gemmatimonadetes	d__Bacteria;p__Myxococcota;c__Polyangia	d__Bacteria;p__Deinococcota;c__Deinococci	d__Bacteria;p__Patescibacteria;c__Gracilibacteria	d__Bacteria;p__Patescibacteria;__	d__Bacteria;p__Bacteroidota;c__Kapabacteria	d__Bacteria;p__Firmicutes;__	d__Bacteria;p__Actinobacteriota;c__Thermoleophilia	d__Bacteria;p__Proteobacteria;__	d__Bacteria;p__Chloroflexi;c__Chloroflexia	d__Bacteria;p__Campilobacterota;c__Campylobacteria	d__Bacteria;p__Patescibacteria;c__ABY1	d__Bacteria;p__Fibrobacterota;c__Fibrobacteria	d__Bacteria;p__Acidobacteriota;c__Blastocatellia	d__Bacteria;p__Elusimicrobiota;c__Lineage_IIa	d__Bacteria;p__Myxococcota;c__Myxococcia	d__Bacteria;p__Nitrospirota;c__Nitrospiria	d__Bacteria;p__Spirochaetota;c__Spirochaetia	d__Bacteria;p__Spirochaetota;c__Leptospirae	d__Bacteria;p__Planctomycetota;c__Planctomycetes	d__Bacteria;p__Elusimicrobiota;c__Elusimicrobia	d__Bacteria;p__Patescibacteria;c__Microgenomatia	d__Eukaryota;p__Ciliophora;c__Intramacronucleata	d__Bacteria;p__Planctomycetota;c__Phycisphaerae	d__Eukaryota;p__Rotifera;c__Monogononta	d__Bacteria;p__Firmicutes;c__Thermoanaerobacteria	d__Bacteria;p__Acidobacteriota;c__Holophagae
MR	64.1596	7.77896	5.53555	4.18671	15.2705	2.12002	0.247811	0.18773	0.0980673	0.230335	0.0774725	0.0518274	0.0205046	0.0114832	0.00478551	0.00233994	0.00130494	0.00130892	0.00124959	0.00222842	0.000575325	0.000439853	0.000460548	0.000436603	0.000431284	0.00142688	0	0	0	0.000202102	9.24361e-05	3.03389e-05	0.000302804	0.000244968	3.1413e-05	0.000187441	0	0.000290899	0	0.000803444	7.6922e-05	0.000551538	0.000107332	0	0	7.28061e-05	0	0.00130139	0.000535867
CTRL	76.9991	7.44846	4.60751	4.06437	3.35782	2.65985	0.264572	0.17257	0.125586	0.0909695	0.0732197	0.0700938	0.0252837	0.0139412	0.00725778	0.00359879	0.00215928	0.00185659	0.00123352	0.00111378	0.00107338	0.000973095	0.00095535	0.000946294	0.000823152	0.0006932	0.00066702	0.000327904	0.000325859	0.000302402	0.000286541	0.00028244	0.000228289	0.00020844	0.000180978	0.000156493	0.00012159	0.000115731	0.00010422	9.91739e-05	9.77539e-05	9.64424e-05	9.04889e-05	7.91826e-05	6.78667e-05	6.01976e-05	4.52433e-05	0	0
Sem
LM	1.6768	1.72524	1.17333	0.729591	2.65885	0.374482	0.0684518	0.036482	0.0151421	0.0482562	0.0115166	0.0130267	0.00530123	0.00247755	0.00138697	0.00123916	0.000660444	0.000527968	0.000565848	0.00107654	0.000278798	0.000208949	0.000314376	0.000115206	0.00030192	0.000927865	0	0	0	0.000149082	9.24361e-05	3.03389e-05	0.000223301	0.000244968	3.1413e-05	0.00013837	0	0.000290899	0	0.000511356	7.6922e-05	0.000322242	8.10897e-05	0	0	7.28061e-05	0	0.00130139	0.000535867
HM	1.13255	1.06005	1.09345	0.437188	0.519391	0.306778	0.0656463	0.0230906	0.032282	0.0108211	0.0101241	0.0222291	0.00761942	0.00443787	0.00221273	0.00123588	0.00135924	0.00107548	0.000618569	0.000757641	0.000790311	0.000638355	0.00095535	0.000428445	0.000336424	0.000299607	0.000448488	0.000327904	0.000258068	0.00016553	0.000286541	0.000197401	0.000228289	0.00020844	0.000180978	0.000104341	0.00012159	0.000115731	0.00010422	9.91739e-05	6.54296e-05	9.64424e-05	9.04889e-05	7.91826e-05	6.78667e-05	6.01976e-05	4.52433e-05	0	0
TTEST	1.03199e-05	0.872533	0.570045	0.887586	0.00144748	0.280025	0.861702	0.730309	0.454295	0.018386	0.784722	0.489566	0.613658	0.636089	0.358676	0.481193	0.581447	0.655067	0.984912	0.409516	0.56411	0.444189	0.632472	0.276621	0.397539	0.467771	0.171117	0.343436	0.238435	0.657968	0.532517	0.237187	0.818132	0.910872	0.435351	0.860412	0.343436	0.586296	0.343436	0.207109	0.838942	0.204215	0.89131	0.343436	0.343436	0.895358	0.343436	0.343436	0.343436
level_0	d__Bacteria;p__Firmicutes;c__Bacilli	d__Bacteria;__;__	d__Bacteria;p__Firmicutes;c__Clostridia	Unassigned;__;__	d__Bacteria;p__Actinobacteriota;c__Actinobacteria	d__Bacteria;p__Bacteroidota;c__Bacteroidia	d__Bacteria;p__Proteobacteria;c__Gammaproteobacteria	d__Eukaryota;__;__	d__Bacteria;p__Verrucomicrobiota;c__Verrucomicrobiae	d__Bacteria;p__Actinobacteriota;c__Coriobacteriia	d__Eukaryota;p__Vertebrata;__	d__Bacteria;p__Proteobacteria;c__Alphaproteobacteria	d__Bacteria;p__Bdellovibrionota;c__Oligoflexia	d__Bacteria;p__Cyanobacteria;c__Cyanobacteriia	d__Bacteria;p__Verrucomicrobiota;c__Chlamydiae	d__Bacteria;p__Patescibacteria;c__Saccharimonadia	d__Bacteria;p__Cyanobacteria;c__Vampirivibrionia	d__Bacteria;p__Actinobacteriota;c__Acidimicrobiia	d__Bacteria;p__Dependentiae;c__Babeliae	d__Bacteria;p__Acidobacteriota;c__Acidobacteriae	d__Bacteria;p__Bdellovibrionota;c__Bdellovibrionia	d__Bacteria;p__Chloroflexi;c__Anaerolineae	d__Bacteria;p__Gemmatimonadota;c__Gemmatimonadetes	d__Bacteria;p__Myxococcota;c__Polyangia	d__Bacteria;p__Deinococcota;c__Deinococci	d__Bacteria;p__Patescibacteria;c__Gracilibacteria	d__Bacteria;p__Patescibacteria;__	d__Bacteria;p__Bacteroidota;c__Kapabacteria	d__Bacteria;p__Firmicutes;__	d__Bacteria;p__Actinobacteriota;c__Thermoleophilia	d__Bacteria;p__Proteobacteria;__	d__Bacteria;p__Chloroflexi;c__Chloroflexia	d__Bacteria;p__Campilobacterota;c__Campylobacteria	d__Bacteria;p__Patescibacteria;c__ABY1	d__Bacteria;p__Fibrobacterota;c__Fibrobacteria	d__Bacteria;p__Acidobacteriota;c__Blastocatellia	d__Bacteria;p__Elusimicrobiota;c__Lineage_IIa	d__Bacteria;p__Myxococcota;c__Myxococcia	d__Bacteria;p__Nitrospirota;c__Nitrospiria	d__Bacteria;p__Spirochaetota;c__Spirochaetia	d__Bacteria;p__Spirochaetota;c__Leptospirae	d__Bacteria;p__Planctomycetota;c__Planctomycetes	d__Bacteria;p__Elusimicrobiota;c__Elusimicrobia	d__Bacteria;p__Patescibacteria;c__Microgenomatia	d__Eukaryota;p__Ciliophora;c__Intramacronucleata	d__Bacteria;p__Planctomycetota;c__Phycisphaerae	d__Eukaryota;p__Rotifera;c__Monogononta	d__Bacteria;p__Firmicutes;c__Thermoanaerobacteria	d__Bacteria;p__Acidobacteriota;c__Holophagae
[truncated: 25 more columns]
