# Supplementary material for: Methionine restriction-induced sulfur deficiency impairs antitumour immunity partially through gut microbiota
Source: Nat Metab. 2023 Aug 3;5(9):1526–43. doi: 10.1038/s42255-023-00854-3 (PMC10513933; doi:10.1038/s42255-023-00854-3)
Supplement: Supplementary file 19 — Numerical source data. [file 42255_2023_854_MOESM19_ESM.xlsx]

## Sheet: Summary
Source files: ED Figure 5
ED Fig. 5b, 5c	Relative fecal abundance of total 16S rRNA gene and A. muciniphila in recipient Apc<min+/-> mice during antibiotic depletion of gut microbiota and fecal transplantation
ED Fig. 5f	Fecal bacteria levels in regular and GF mice after CTRL or MR diet feeding
ED Fig. 5g, 5h and 5i	Tumor weight, blood T cell abundance, and body weight of tumor bearing germ-free Balb/c mice fed with irradiated CTRL or MR diets

## Sheet: ED Fig. 5b, 5c
Relative fecal abundance of total 16S rRNA gene and A. muciniphila in recipient Apc<min+/-> mice during antibiotic depletion of gut microbiota and fecal transplantation
Relative	Fold changes
	-2	7	17	23	31
	1	0.000221305	2.17489	1.74373	1.19656
	1	0.000232229			0.78459
	1	9.10383e-05	0.795598	1.10475	0.73339
	1	0.000207138	1.85894	2.11597	1.47024
	1	0.000334353	3.34023	2.3297	4.23458
	1	0.000306332	1.9933	1.74484	1.37789
	1	0.0002982	1.69063		2.45233
	1	0.000177278	2.96028	1.60105	1.69852
	1	0.000223681	2.27042	2.41445	2.99446
	1	0.00020385	2.18498	2.44301	2.02628
	1	0.000207092	2.30656	2.30261	1.51983
	1	0.000271476
Days	-2	7	17	23	31
Apc-FT-CTRL	1	0.000217213	2.04242	1.82354	1.68387
Apc-FT-MR	1	0.000236072	2.23436	2.10119	2.01155
	0	3.87205e-05	0.468337	0.240104	0.651971
	0	1.9123e-05	0.159433	0.150317	0.23311
	1	1.31238e-05	3.01817	2.04247	3.21464
	1	4.31385e-05			0.848517
	1	0.00049774
	1	7.0773e-06	40.4732	97.7334	6.45306
	1	5.3344e-06	50.1064	24.7394	42.7632
	1	0.000293885	9.47661	10.2572	8.22651
	1	6.89367e-06	11.7279		8.72908
	1	0.26097	0.853084	2.61296	42.3935
	1	2.43108e-05	0.000317206	0.000352736	0.00460018
	1	0.169666
	1	5.3121e-06	8.82398	7.72841	5.29901
	1	2.81971e-06
Days	-2	7	17	23	31
Apc-FT-CTRL	1	0.000113283	31.1993	41.5051	13.3199
Apc-FT-MR	1	0.0718277	6.17638	5.14973	12.9305
	0	9.63565e-05	11.125	22.3607	8.83823
	0	0.0409292	2.02839	1.76861	6.36163
	#DIV/0!	0.183914	0.221168	0.33477	0.976017

## Sheet: ED Fig. 5f
Fecal bacteria levels in regular and GF mice after CTRL or MR diet feeding
			16S rRNA gene
		CTRL (Regular)	0.845834
			1.40521
			0.687073
			1.06188
		MR (Regular)	1.66172
			0.756604
			0.65851
			1.0858
			0.552262
		CTRL (GF)	0.0453432
			0.120606
			0.0368587
			0.0875853
		MR(GF)	0.0572673
			0.171218
			0.0964041
			0.0756701

## Sheet: ED Fig. 5g, 5h, 5i
tumor weight of s.c. CT26.CL25 tumors in germ-free Balb/c mice after 7 weeks of CTRL or MR diet feeding
			CD45	CD4	IFNg-CD4	TNFa-CD4	CD8	IFNg-CD8	TNFa-CD8	CD3	Tumor weight (g)				%CD45							% CD4		%CD8
											Left	Right	Body weight (end)		CD4	IFNg-CD4	TNFa-CD4	CD8	IFNg-CD8		CD3	TNFa	IFNg	TNFa	IFNg
CTRL	86-1.fcs	130232	127820	7658	312	234	3217	95	94	11504	0	0	25.86		5.99124	0.244093	0.18307	2.51682	0.0743233	0.0735409	9.00016	3.05563	4.07417	2.92198	2.95306
	86-2.fcs	169350	165677	25560	1822	1051	10940	407	559	38156	0	0	25.73		15.4276	1.09973	0.634367	6.60321	0.245659	0.337404	23.0304	4.11189	7.12833	5.10969	3.72029
	86-3.fcs	142992	141407	9414	571	180	2380	74	70	12245	0.3429	0.2067	26.55		6.65738	0.403799	0.127292	1.68308	0.0523312	0.0495025	8.6594	1.91205	6.06543	2.94118	3.10924
	86-4.fcs	182211	181189	11338	963	330	2537	123	51	14368	0.0562	0.0289	28.41		6.25755	0.531489	0.18213	1.4002	0.0678849	0.0281474	7.92984	2.91057	8.49356	2.01025	4.84825
MR	172-1.fcs	227493	224392	27097	1426	807	11616	299	504	41159	0	0	23.4		12.0757	0.635495	0.359638	5.17666	0.133249	0.224607	18.3425	2.97819	5.26258	4.33884	2.57404
	172-2.fcs	383590	379350	13581	1158	1235	4665	240	447	19184	0.2031	0.2115	19.61		3.58007	0.305259	0.325557	1.22974	0.0632661	0.117833	5.05707	9.09359	8.52662	9.58199	5.14469
	172-3.fcs	278713	271501	20243	1079	1107	7529	292	436	29190	0.2331	0	23.5		7.45596	0.39742	0.407733	2.7731	0.10755	0.160589	10.7513	5.46856	5.33024	5.79094	3.87834
	172-4.fcs	287291	279829	17237	1012	2302	7243	259	784	28012	0.5329	0	24.61		6.15983	0.361649	0.822645	2.58837	0.0925565	0.280171	10.0104	13.355	5.87109	10.8242	3.57587
		TTEST	0.019632	0.276587	0.508842	0.062791	0.28399	0.300718	0.0611698	0.240503	0.413537		0.0296034		0.678305	0.509838	0.278588	0.943303	0.831785	0.408682	0.815281	0.125711	0.878865	0.0572281	0.849379
