# Supplementary material for: Methionine restriction-induced sulfur deficiency impairs antitumour immunity partially through gut microbiota
Source: Nat Metab. 2023 Aug 3;5(9):1526–43. doi: 10.1038/s42255-023-00854-3 (PMC10513933; doi:10.1038/s42255-023-00854-3)
Supplement: Supplementary file 21 — Numerical source data. [file 42255_2023_854_MOESM21_ESM.xlsx]

## Sheet: Summary
Source files: ED Figure 7
ED Fig. 7b	The fraction of IFNγ+ CD8+ T cells in mouse PBMCs treated with fecal microbiota (FM) from CTRL diet or MR diet fed donor mice plus GYY4137 for 6 hours in vitro
ED Fig. 7c	Seahorse analysis of ECAR of activated human PBMCs treated with CTRL or MR medium with or without NaSH
ED Fig. 7d	Seahorse analysis of OCR of activated human PBMCs treated with CTRL or MR medium with or without NaSH

## Sheet: ED Fig. 7b
The fraction of IFNγ+ CD8+ T cells (% of CD8+) in mouse PBMCs treated with fecal microbiota (FM) from CTRL diet or MR diet fed donor mice plus GYY4137 for 6 hours in vitro
	FM	0	CTRL			MR
	GYY (ug)	0	0	20	50	0	20	50
	Replicate 1	3.97057	4.71642	6.64017	7.42916	1.65289	7.21679	7.08178
	Replicate 2	4.10256	6.13759	7.77584	7.74795	2.30286	8.69744	8.09683
	Replicate 3	4.5045	4.88396			1.67064
	Replicate 4	5.29783	5.46347			3.44572

## Sheet: ED Fig. 7c
Seahorse analysis of ECAR of activated human PBMCs treated with CTRL or MR medium with or without NaSH
	Average		1	2	3	4	5	6	7	8	9	10	11	12
		control medium	178.201	145.265	144.94	358.072	442.035	493.641	726.285	785.027	785.721	248.899	241.359	219.692
		control 100uM NaSH	167.158	145.292	142.028	380.008	484.169	547.193	799.257	858.48	849.954	273.887	257.74	230.147
		MR	90.5793	90.3495	85.7293	283.445	329.391	354.024	566.982	602.031	606.14	148.137	140.067	121.98
		MR 100uM NaSH	118.006	100.836	96.8671	296.386	352.656	383.715	626.427	678.905	684.708	176.948	160.478	145.029
	sem		1	2	3	4	5	6	7	8	9	10	11	12
		control medium	8.77388	6.5744	6.71446	21.5652	28.6831	32.9826	28.9864	26.0705	27.086	17.5188	12.1996	12.4891
		control 100uM NaSH	8.04544	8.26647	7.77497	17.9442	23.1821	26.6827	33.8328	30.9545	31.7774	14.2137	10.616	9.67128
		MR	22.1216	6.25932	5.88209	15.647	17.4374	18.3446	32.1417	35.3381	37.908	5.72407	7.45234	7.24716
		MR 100uM NaSH	5.72753	6.2974	5.47122	12.0399	14.7689	16.6727	28.0262	29.3702	30.3806	10.2703	7.5843	7.41268
			CTRL	CTRL+NaSH	MR	MR+NaSH
		Glycolysis	0.85	0.96	0.79	0.75
			0.83	1.03	0.9	0.83
			0.93	0.98	0.86	0.93
			0.86	1.31	0.84	0.81
			0.92	1.03	0.83	0.83
			1.15	1.08	0.6	0.83
			1.15	1.17	0.7	0.74
			1.3	1.25	0.57	0.86
		Glycolytic capacity	0.91	1	0.75	0.8
			0.89	1.07	0.86	0.87
			0.96	1.03	0.88	1
			0.95	1.32	0.84	0.88
			0.94	1.09	0.91	0.87
			1.15	1.08	0.52	0.93
			1.07	1.19	0.77	0.8
			1.13	1.24	0.58	0.85
		Glycolytic reserve	0.99	1.04	0.78	0.91
			0.98	1.1	0.86	0.96
			1	1.08	0.93	1.08
			1.05	1.25	0.88	0.99
			0.98	1.14	1.01	0.94
			1.11	1.07	0.56	1.05
			0.96	1.16	0.9	0.92
			0.92	1.16	0.69	0.88

## Sheet: ED Fig. 7d
Seahorse analysis of OCR of activated human PBMCs treated with CTRL or MR medium with or without NaSH
																	Basal respiration			Total	ATP-linked Respiration			Total	Maximal Respiratory capacity				Total	Reserve Capacity
	control medium	6.29	6.53	6.76	4.1	4.06	4.09	18.23	17.91	19.18	5.04	4.7	4.53			control medium	6.41	6.645	5.43	18.485	1.33	2.68	2.685	6.695	11.16	18.07	18.545	12.11	59.885	41.4
		5.41	5.77	5.78	3.73	3.68	3.61	14.12	13.89	15.32	4.61	4.35	4.17				5.59	5.775	4.755	16.12	1.025	2.075	2.135	5.235	8.865	14.005	14.605	9.965	47.44	31.32
		7.86	8.34	8.32	6.2	6.14	6.07	15.84	14.61	16.76	7.14	6.82	6.74				8.1	8.33	7.26	23.69	1.06	2.15	2.215	5.425	10.955	15.225	15.685	11.95	53.815	30.125
	control 100uM NaSH	4.72	5.04	5.12	2.59	2.48	2.5	21.58	21.52	22.14	3.43	3.19	3.12			control 100uM NaSH	4.88	5.08	3.855	13.815	1.265	2.585	2.63	6.48	12.04	21.55	21.83	12.785	68.205	54.39
		12.11	12.49	12.48	11	10.93	10.95	18.26	18.65	19.81	12.02	11.69	11.58				12.3	12.485	11.74	36.525	0.74	1.515	1.54	3.795	14.605	18.455	19.23	15.915	68.205	31.68
		3.46	3.84	3.95	1.36	1.35	1.36	12.05	13.05	14.47	2.45	2.07	1.91				3.65	3.895	2.655	10.2	1.295	2.595	2.595	6.485	6.705	12.55	13.76	8.46	41.475	31.275
	MR	5.5	5.82	5.92	3.37	3.36	3.45	15.52	17.46	18.25	4.42	4.04	3.82			MR	5.66	5.87	4.645	16.175	1.275	2.555	2.515	6.345	9.485	16.49	17.855	11.335	55.165	38.99
		4.36	4.5	4.63	2.41	2.36	2.38	11.86	13.73	15.02	3.2	2.95	2.74				4.43	4.565	3.52	12.515	1.11	2.245	2.26	5.615	7.12	12.795	14.375	9.11	43.4	30.885
		4.51	4.75	4.77	2.8	2.69	2.78	11.43	12.85	13.75	3.58	3.3	3.17				4.63	4.76	3.785	13.175	0.985	2.025	2.035	5.045	7.105	12.14	13.3	8.665	41.21	28.035
	MR 100uM NaSH	7.98	8.25	8.33	5.72	5.71	5.72	19.42	19.65	20.74	6.53	6.37	6.26			MR 100uM NaSH	8.115	8.29	7.025	23.43	1.305	2.615	2.615	6.535	12.57	19.535	20.195	13.635	65.935	42.505
		5.46	5.61	5.64	2.87	2.95	2.98	17.6	18.26	19.21	3.58	3.49	3.33				5.535	5.625	4.255	15.415	1.385	2.73	2.675	6.79	10.29	17.93	18.735	11.395	58.35	42.935
		12.23	12.68	12.72	11.06	11.11	11.09	17.51	17.74	18.73	12.1	11.87	11.75				12.455	12.7	11.89	37.045	0.83	1.635	1.62	4.085	14.3	17.625	18.235	15.415	65.575	28.53
		1	2	3	4	5	6	7	8	9	10	11	12
Average															Average
	control medium	6.52	6.88	6.95333	4.67667	4.62667	4.59	16.0633	15.47	17.0867	5.59667	5.29	5.14667			control medium				19.4317				5.785				53.7133	34.2817
	control 100uM NaSH	6.76333	7.12333	7.18333	4.98333	4.92	4.93667	17.2967	17.74	18.8067	5.96667	5.65	5.53667			control 100uM NaSH				20.18				5.58667				59.295	39.115
	MR	4.79	5.02333	5.10667	2.86	2.80333	2.87	12.9367	14.68	15.6733	3.73333	3.43	3.24333			MR				13.955				5.66833				46.5917	32.6367
	MR 100uM NaSH	8.55667	8.84667	8.89667	6.55	6.59	6.59667	18.1767	18.55	19.56	7.40333	7.24333	7.11333			MR 100uM NaSH				25.2967				5.80333				63.2867	37.99
		1	2	3	4	5	6	7	8	9	10	11	12							1				1				1	1
sem															sem
	control medium	0.716543	0.762255	0.739579	0.769119	0.764577	0.752861	1.1917	1.23758	1.12619	0.781587	0.771643	0.803416			control medium				2.23595				0.458294				3.59292	3.57585
	control 100uM NaSH	2.69796	2.7056	2.66978	3.02922	3.02265	3.02462	2.79292	2.48705	2.27026	3.03986	3.03726	3.04179			control 100uM NaSH				8.23886				0.895834				8.91	7.63839
	MR	0.357631	0.404818	0.40867	0.278747	0.294184	0.312143	1.29762	1.41302	1.33948	0.360432	0.321299	0.313918			MR				1.12623				0.376224				4.33303	3.28148
	MR 100uM NaSH	1.97549	2.06262	2.06337	2.4004	2.39633	2.38184	0.622209	0.570117	0.606053	2.49797	2.45819	2.46781			MR 100uM NaSH				6.31341				0.862314				2.47052	4.73163
		1.29	1.53	1.76	-0.9	-0.94	-0.91	13.23	12.91	14.18	0.04	-0.3	-0.47
		0.41	0.77	0.78	-1.27	-1.32	-1.39	9.12	8.89	10.32	-0.39	-0.65	-0.83
		2.86	3.34	3.32	1.2	1.14	1.07	10.84	9.61	11.76	2.14	1.82	1.74
		-0.28	0.04	0.12	-2.41	-2.52	-2.5	16.58	16.52	17.14	-1.57	-1.81	-1.88
		7.11	7.49	7.48	6	5.93	5.95	13.26	13.65	14.81	7.02	6.69	6.58
		-1.54	-1.16	-1.05	-3.64	-3.65	-3.64	7.05	8.05	9.47	-2.55	-2.93	-3.09
		0.5	0.82	0.92	-1.63	-1.64	-1.55	10.52	12.46	13.25	-0.58	-0.96	-1.18
		-0.64	-0.5	-0.37	-2.59	-2.64	-2.62	6.86	8.73	10.02	-1.8	-2.05	-2.26
		-0.49	-0.25	-0.23	-2.2	-2.31	-2.22	6.43	7.85	8.75	-1.42	-1.7	-1.83
		2.98	3.25	3.33	0.72	0.71	0.72	14.42	14.65	15.74	1.53	1.37	1.26
		0.46	0.61	0.64	-2.13	-2.05	-2.02	12.6	13.26	14.21	-1.42	-1.51	-1.67
		7.23	7.68	7.72	6.06	6.11	6.09	12.51	12.74	13.73	7.1	6.87	6.75
