# Supplementary material for: Methionine restriction-induced sulfur deficiency impairs antitumour immunity partially through gut microbiota
Source: Nat Metab. 2023 Aug 3;5(9):1526–43. doi: 10.1038/s42255-023-00854-3 (PMC10513933; doi:10.1038/s42255-023-00854-3)
Supplement: Supplementary file 22 — Numerical source data. [file 42255_2023_854_MOESM22_ESM.xlsx]

## Sheet: Summary
Source files: ED Figure 8
ED Fig. 8c	The relative abundance of WT and decR mutant E. coli, as well as A. muciniphila in the colons and feces of germ-free Balb/c mice repopulated with WT E. coli + A. muciniphila or decR mutant E. coli + A. muciniphila (qPCR)
ED Fig. 8d	Fecal H2S producing activities of germ-free Balb/c mice repopulated with WT E. coli + A. muciniphila or decR mutant E. coli + A. muciniphila
ED Fig. 8e	Fecal H2S production activity from Balb/c mice fed with different diets
ED Fig. 8f	Tumor weight of s.c. CT26.CL25 tumors in Balb/c mice fed with CTRL, CTRL+Cys, MR, or MR+Cys diets after treatment with anti-PD1 antibody, together with blood immune cells data
ED Fig. 8g	Tumor weight of s.c. B16.F10 tumors in B6 mice fed with CTRL, CTRL+Cys, MR, or MR+Cys diets after treatment with anti-PD1 antibody
ED Fig. 8h	Tumor weight of s.c. CT26.CL25 tumors in NSG mice fed with CTRL, CTRL+Cys, MR, or MR+Cys diets after treatment with anti-PD1 antibody
ED Fig. 8i	Body weight of tumor bearing Balb/c mice in (f)
ED Fig. 8j	Body weight of tumor bearing C57BL/6J mice in (g)
ED Fig. 8k	Body weight of tumor bearing NSG mice in (h)

## Sheet: ED Fig. 8c
The relative abundance of WT and decR mutant E. coli, as well as A. muciniphila in the colons and feces of germ-free Balb/c mice repopulated with WT E. coli + A. muciniphila or decR mutant E. coli + A. muciniphila (qPCR)
	Feces						Colon
		Total 16S	A. muciniphila	E. coli 16S	E. coli DecR			Total 16S	A. muciniphila	E. coli 16S	E. coli DecR
	WT + AM	1.17	1.95	2.22	2.3		WT	1.82	4.12	2.5	2.29
		1.09	2.28	1.06	1.09			0.61	0.51	0.43	0.98
		1.07	1.63	0.49	0.52			1	0.99	0.93	1.03
		0.79	0	0.03	0.04			0.23	0.06	0.01	0.04
		1.15	1.64	1.1	1.14			1.67	1.79	1.77	1.68
		1.52	1.87	2.92	1.86			1.47	0.91	0.58	0.82
		1.02	1.55	1.28	1.68			1.5	2.44	1.5	1.65
		1.4	1.25	0.64	0.81			2.04	1.27	4.33	3.63
		0.34	0.17	0.5	0.47			0.33	0.6	0.65	0.68
		0.52	0.68	0.55	0.67			0.33	0.09	0.21	0.15
		0.75	0.2	0.72	0.8			0.7	0.2	0.06	0.09
		0.62	0.17	0.25	0.26			0.68	0.45	0.28	0.31
		1.01	0.5	0.97	1.02			0.81	0.25	0.51	0.5
		0.88	0.34	0.52	0.55			0.81	0.34	0.26	0.14
		1.68	0.79	1.76	1.82
	mut994 + AM	0.87	1.62	1.64	0		mut994	0.46	0.37	0.43	0
		1.7	2.68	2.25	0			0.37	0.39	0.32	0
		0.8	0.45	0.77	0			1.03	0.76	2.35	0
		0.61	0.49	0.48	0			1.46	1.07	1.48	0
		0.95	1.19	0.7	0			0.7	0.39	0.46	0
		1.23	2.1	1.18	0			1.41	0.66	0.44	0
		2.6	3.78	1.8	0			1	0.89	0.3	0
		2.15	1.83	1.83	0			1.11	0.65	0.39	0
		1.18	1.05	1.1	0					3.58	0.01
		0.94	0.38	1.21	0			1.37	0.47	0.5	0
		0.06	0	0.12	0			0.61	0.56	0.11	0
		1.72	0.06	0.46	0			1.23	0.67	0.49	0.01
		0.54	0.22	0.39	0			0.76	0.33	0.13	0
		0.3	0.14	0.19	0			0.59	0.24	0.13	0

## Sheet: ED Fig. 8d
	Fecal H2S producing activities of germ-free Balb/c mice repopulated with WT E. coli + A. muciniphila or decR mutant E. coli + A. muciniphila
		Feces
			H2S producing activity
		WT + AM	0.887424
			0.813468
			0.96215
			0.755753
			0.913378
			0.886239
			0.96322
			0.999939
			0.960742
			0.978816
			1.16234
			1.02451
			1.21982
			1.19451
			1.27769
		mut994 + AM	0.805623
			0.645532
			0.502692
			0.397601
			0.672473
			0.750309
			0.635869
			0.849379
			0.875684
			0.728215
			0.761317
			0.927902
			0.952677
			0.115001
		TTEST	0.000250059

## Sheet: ED Fig. 8e
Fecal H2S production activity from Balb/c mice fed with different diets
		no Cys	Cys
	CTRL	1	0.519836
		1.20837	0.285015
		0.451175	0.724243
		1.05638	0.727119
		1.04886	1.05093
		1	0.869
		0.63917	0.822255
		1.24319	1.11764
		1.00268	1.46411
		1.2746	1.53806
	MR	0.874272	0.673255
		0.233314	0.709269
		0.662735	0.83633
		0.874331	0.794085
		0.582712	1.05571
		0.689787	2.14919
		1.00706	1.40683
		1.09279	1.04489
		0.994787	1.88379
		1.34285	2.06015
	Q1	1	0.724962
	Q3	1.17037	1.10096
	IQR	0.170371	0.375999
	Q3+3*IQR	1.68148	2.22896
	Q1-3*IQR	0.488887	-0.403035
	Q1	0.669498	0.804646
	Q3	1.00399	1.76455
	IQR	0.334496	0.959901
	Q3+3*IQR	2.00748	4.64425
	Q1-3*IQR	-0.333991	-2.07506

## Sheet: ED Fig. 8f
tumor weight of s.c. CT26.CL25 tumors in Balb/c mice fed with CTRL, CTRL+Cys, MR, or MR+Cys diets after treatment with anti-PD1 antibody
Cells were fixed and stained with indicated markers. All stained cells from 100 ul of blood were counted.
											%CD45									Body Weight	Tumor Weight
	live cells	CD45	CD4	IFNg-CD4	TNFa-CD4	CD8	IFNg-CD8	TNFa-CD8	CD3		CD3	CD8	IFNg-CD8	TNFa-CD8		IFNg-CD4	TNFa-CD4	CD4
CRTL	339360	330999	60860	4412	5072	21034	1832	1921	92574		27.9681	6.3547	0.553476	0.580364		1.33293	0.580364	18.3868		27.9	0.0071
	399106	377764	46010	5077	3891	25170	2571	1941	81149		21.4814	6.66289	0.680584	0.513813		1.34396	0.513813	12.1796		25.7	0.0693
	331340	315978	68941	3354	6422	32165	2243	2190	106168		33.5998	10.1795	0.70986	0.693086		1.06147	0.693086	21.8183		24.5	0.0643
	303360	293030	46103	4907	5769	26114	2849	2984	78172		26.6771	8.91172	0.972255	1.01833		1.67457	1.01833	15.7332		30.1	0.0559
	333785	319864	51840	4495	5706	27192	2348	3136	84364		26.375	8.50111	0.734062	0.980417		1.40528	0.980417	16.2069		28.6	0
	536000	521000	54208	5743	4150	30218	2730	1851	103997		19.961	5.8	0.523992	0.355278		1.1023	0.355278	10.4046		24.8	0.1311
	478000	465000	65037	4884	5449	32915	2553	2159	110513		23.7662	7.07849	0.549032	0.464301		1.05032	0.464301	13.9865		26.7	0.0751
	320484	312247	60431	5193	7886	21922	2208	2322	89511		28.6667	7.02072	0.707132	0.743642		1.66311	0.743642	19.3536		26.6	0
	227764	219341	51524	3096	5135	21551	1641	2396	77132		35.1653	9.82534	0.74815	1.09236		1.4115	1.09236	23.4904		27.4	0
	293027	281854	66469	3654	8322	24763	1873	2896	96760		34.3298	8.78575	0.664528	1.02748		1.29642	1.02748	23.5828		25.2	0
CTRL+Cys	359031	345806	69652	7247	6296	26088	3064	2264	104500		30.2193	7.54411	0.886046	0.654702		2.09568	0.654702	20.1419		27.6	0.0297
	370537	358273	53496	4775	4031	22657	2383	1687	84017		23.4506	6.32395	0.665135	0.47087		1.33278	0.47087	14.9316		28.2	0
	402000	391596	79760	6420	5168	35070	3174	1832	127885		32.6574	8.95566	0.810529	0.467829		1.63944	0.467829	20.3679		28.1	0.0741
	461000	449000	81788	8226	3551	41515	3573	1451	141141		31.4345	9.2461	0.795768	0.323163		1.83207	0.323163	18.2156		26.6	0.0479
	545000	532000	64455	8414	2031	32071	3321	962	114568		21.5353	6.02838	0.624248	0.180827		1.58158	0.180827	12.1156		27.7	0.0893
	302150	294010	51761	5048	3852	28675	2801	1880	90718		30.8554	9.75307	0.952689	0.639434		1.71695	0.639434	17.6052		30.6	0.1296
	409000	394353	41451	4072	2013	21394	2096	901	71615		18.1601	5.42509	0.531504	0.228476		1.03258	0.228476	10.5111		30.8	0.1352
	532000	519000	68881	6927	3941	33944	3058	1700	116151		22.3798	6.54027	0.58921	0.327553		1.33468	0.327553	13.2719		26.4	0.1781
	368113	353665	72619	6643	3906	46220	6664	3601	130923		37.0189	13.0689	1.88427	1.0182		1.87833	1.0182	20.5333		28.1	0
	442000	427000	72552	6790	2926	28675	2484	1094	114949		26.9201	6.71546	0.581733	0.256206		1.59016	0.256206	16.9911		26.5	0.0273
MR	482000	468000	41633	4505	3811	22447	2197	2105	78742		16.8252	4.79637	0.469444	0.449786		0.962607	0.449786	8.89594		18.7	0.3148
	441000	430000	57649	5054	1821	24256	2144	920	94662		22.0144	5.64093	0.498605	0.213953		1.17535	0.213953	13.4067		20.9	0.1373
	404000	385540	32995	3345	2025	21392	1960	1266	66560		17.2641	5.54858	0.508378	0.328371		0.867614	0.328371	8.55813		20.8	0.3168
	193837	189514	29214	2394	2573	9768	1021	878	41236		21.7588	5.15424	0.538746	0.46329		1.26323	0.46329	15.4152		19.2	0.3566
	364775	354060	34615	2954	2208	22226	2195	1414	64857		18.3181	6.27747	0.619951	0.399367		0.834322	0.399367	9.77659		20.9	0.2128
	693000	679000	93385	6865	5909	44996	3472	2856	162584		23.9446	6.6268	0.51134	0.420619		1.01105	0.420619	13.7533		21.3	0.1252
	471000	445000	64185	6048	4315	24884	2111	2132	125698		28.2467	5.59191	0.474382	0.479101		1.3591	0.479101	14.4236		23.1	0.5813
	431000	422000	49743	5315	1429	21376	1967	977	91784		21.7498	5.0654	0.466114	0.231517		1.25948	0.231517	11.7874		22.8	0.4655
	428000	418000	58847	4671	3934	23770	1969	1881	121387		29.04	5.6866	0.471053	0.45		1.11746	0.45	14.0782		20.2	0.3576
MR+Cys	446000	440000	66454	9859	2738	32889	3957	1565	142435		32.3716	7.47477	0.899318	0.355682		2.24068	0.355682	15.1032		30.6	0
	481000	473000	74097	6179	4248	31723	2797	2172	121591		25.7063	6.70677	0.591332	0.459197		1.30634	0.459197	15.6653		29.8	0.0541
	596000	587000	131721	10495	7739	57682	4879	3641	203225		34.621	9.82658	0.831175	0.620273		1.7879	0.620273	22.4397		25.3	0
	480000	470000	97492	10000	5522	29840	3365	2457	134845		28.6904	6.34894	0.715957	0.522766		2.12766	0.522766	20.743		29	0.0556
	261008	254478	62550	4303	2526	13612	1215	633	87918		34.5484	5.34899	0.477448	0.248744		1.69091	0.248744	24.5797		28.7	0.1117
	538000	530000	77277	5849	2096	36274	2988	1040	133918		25.2675	6.84415	0.563774	0.196226		1.10358	0.196226	14.5806		28.5	0.1307
	244346	239287	52623	4163	1851	18042	1653	705	80227		33.5275	7.5399	0.690802	0.294625		1.73975	0.294625	21.9916		22.5	0.1037
	365971	360308	78793	6434	7383	31688	2905	3394	120110		33.3354	8.7947	0.806255	0.941972		1.78569	0.941972	21.8682		26.4	0.0668
	472000	455000	56015	5455	3350	34012	3334	1933	103281		22.6991	7.47516	0.732747	0.424835		1.1989	0.424835	12.311		28.4	0
	424000	413000	72804	8164	5919	32535	3682	3528	115831		28.0462	7.87772	0.891525	0.854237		1.97676	0.854237	17.6281		25.5	0.0402

## Sheet: ED Fig. 8g
tumor weight of s.c. B16.F10 tumors in B6 mice fed with CTRL, CTRL+Cys, MR, or MR+Cys diets after treatment with anti-PD1 antibody
		Tumor weight (g)		Body weight (g)
		Left	Right
	CTRL	0	0	28.24
		0.0918	0	28.82
		0.0248	0	29.34
		0.0032	0	26.69
		0.0115	0.0023	27.92
	CTRL+Cys	0.0092	0	30.5
		0.5233	0	30.03
		0.0249	0	26.12
		0.06	0.2459	29.24
		0.3233	0	26.28
	MR	0.6528	0.713	22.64
		0.2562	0	21.89
		1.0133	0.3235	22.7
		0.6329	0.3149	23.11
		0.0922	0.7489	20.07
	MR+Cys	0.2301	0.2118	31.28
		0.0035	0	29.6
		0.1379	0	24.11
		0	0	25.21
		0	0	29.73

## Sheet: ED Fig. 8h
tumor weight of s.c. CT26.CL25 tumors in NSG mice fed with CTRL, CTRL+Cys, MR, or MR+Cys diets after treatment with anti-PD1 antibody
		Tumor weight (g)		Body weight (g)
		Left	Right
	CTRL	0.3197	0.0854	31.75
		0.3246	0.1661	32.12
		0.6589	0.6566	33.45
		0.8874	0.6658	34.68
		0.13	0.2886	33.89
	CTRL+Cys	0.2785	0.1285	32.67
		0.4862	0.1729	35.13
		0.8463	0	33.47
		0.2167	0.2102	34.78
		0.4008	0.1518	38.17
	MR	0.1204	0.2301	27.35
		0.1576	0.124	27.14
		0.0445	0.1655	28.03
		0.3538	0.0488	27.65
		0.1617	0.2545	27.82
	MR+Cys	0.2228	0.1636	33.28
		0.1248	0.0708	34.55
		0.227	0.3913	32.89
		0.2299	0.1197	29.62
		0.2262	0.532	33.91

## Sheet: ED Fig. 8i
Body weight of tumor bearing Balb/c mice in (f)
		Body Weight (g)
	CRTL	27.9
		25.7
		24.5
		30.1
		28.6
		24.8
		26.7
		26.6
		27.4
		25.2
	CTRL+Cys	27.6
		28.2
		28.1
		26.6
		27.7
		30.6
		30.8
		26.4
		28.1
		26.5
	MR	18.7
		20.9
		20.8
		19.2
		20.9
		21.3
		23.1
		22.8
		20.2
	MR+Cys	30.6
		29.8
		25.3
		29
		28.7
		28.5
		22.5
		26.4
		28.4
		25.5

## Sheet: ED Fig. 8j
Body weight of tumor bearing C57BL/6J mice in (g)
		Body weight (g)
	CRTL	28.24
		28.82
		29.34
		26.69
		27.92
	CTRL+Cys	30.5
		30.03
		26.12
		29.24
		26.28
	MR	22.64
		21.89
		22.7
		23.11
		20.07
	MR+Cys	31.28
		29.6
		24.11
		25.21
		29.73

## Sheet: ED Fig. 8k
Body weight of tumor bearing NSG mice in (h)
		Body weight (g)
	CRTL	31.75
		32.12
		33.45
		34.68
		33.89
	CTRL+Cys	32.67
		35.13
		33.47
		34.78
		38.17
	MR	27.35
		27.14
		28.03
		27.65
		27.82
	MR+Cys	33.28
		34.55
		32.89
		29.62
		33.91
