# Supplementary material for: Methionine restriction-induced sulfur deficiency impairs antitumour immunity partially through gut microbiota
Source: Nat Metab. 2023 Aug 3;5(9):1526–43. doi: 10.1038/s42255-023-00854-3 (PMC10513933; doi:10.1038/s42255-023-00854-3)
Supplement: Supplementary file 23 — Numerical source data. [file 42255_2023_854_MOESM23_ESM.xlsx]

## Sheet: Summary
Source files: ED Figure 9
ED Fig. 9a, 9b, 9c	The abundance of several microbial sulfur metabolic genes in feces of C57BL/6J mice (metatranscriptomic analysis)

## Sheet: ED Fig. 9
The abundance of several microbial sulfur metabolic genes in feces of C57BL/6J mice (metatranscriptomic analysis, FPKM)
	Feces
		phsC	cysJ	dsrD	MPST	SELENBP1	lcd
	0.013	340.464	3931.88	91.6863	2485	2507.26	14281.2
		330.367	3926.07	97.0552	1904.3	2603.88	9267.04
		276.555	3223.39	47.2862	2519.19	15076.9	472816
		256.625	2650.83	12.286	2120.51	9507.32	282893
		257.004	3710.05	54.283	2512.85	13056.6	406918
	0.004	290.297	6064.8	78.1764	8293.36	2835.26	11008.2
		317.946	7173.67	350.1	7927.21	3799.43	11098.7
		2232.75	10622.9	155.604	3219.57	3078.2	12234.4
		1214.34	5021.27	162.586	3797.11	2936.82	6030.01
		3259.84	4607.78	109.734	5072.46	2617.7	8043.41
	padj	0.000302901	0.0196088	0.0217163	0.000888246	0.0217163	5.45447e-06
